# Supplementary material for: 4-[(4-Acetyl­phen­yl)amino]-2-methyl­idene-4-oxo­butanoic acid
Source: Acta Crystallogr Sect E Struct Rep Online. 2014 Jun 7;70(Pt 7):o752–3. doi: 10.1107/S1600536814012562 (PMC4120591; doi:10.1107/S1600536814012562)
Supplement: Supplementary file 1 [file e-70-0o752-sup1.cif]

##############################################################################
#                                                                            #
# This CIF contains the data in a paper accepted for publication in          #
# Acta Crystallographica Section E. It conforms to the requirements of       #
# Notes for Authors for Acta Crystallographica Section E, and has been       #
# peer reviewed under the auspices of the IUCr Commission on Journals.       #
#                                                                            #
# Full details of the Crystallographic Information File format               #
# are given in the paper "The Crystallographic Information File (CIF):       #
# a New Standard Archive File for Crystallography" by S. R. Hall, F. H.      #
# Allen and I. D. Brown [Acta Cryst. (1991), A47, 655-685].                  #
#                                                                            #
# The current version of the core CIF dictionary is obtainable from          #
# ftp://ftp.iucr.org/pub/cif_core.dic.                                       #
#                                                                            #
# Software is freely available for graphical display of the structure(s)     #
# in this CIF. For information consult the CIF software page                 #
# http://www.iucr.org/resources/cif/software.                                #
#                                                                            #
# This file may be used for bona fide research purposes within the           #
# scientific community so long as proper attribution is given to the journal # 
# article from which it was obtained.                                        #
#                                                                            #
##############################################################################
data_I
_audit_creation_method
;
  Olex2 1.2
  (compiled Apr 23 2013 17:54:37, GUI svn.r4466)
;
_journal_date_recd_electronic     2014-05-19
_journal_date_accepted     2014-05-30
_journal_name_full     'Acta Crystallographica, Section E'
_journal_year     2014
_journal_volume     70
_journal_issue      7
_journal_page_first     o752
_journal_page_last     o753
_journal_paper_category     QO
_journal_paper_doi     10.1107/S1600536814012562
_journal_coeditor_code     ZL2589
_publ_contact_author_name     'Jasinski, Jerry P.'
_publ_contact_author_address
;
Department of Chemistry
Keene State College
229 Main Street
Keene, New Hampshire 03435, USA
;
_publ_contact_author_email     jjasinski@keene.edu
_publ_contact_author_fax     ?
_publ_contact_author_phone     '603 358-2563'
_publ_section_title
;
4-[(4-Acetylphenyl)amino]-2-methylidene-4-oxobutanoic acid
;
loop_
    _publ_author_name
    _publ_author_address
    'Narayana, B.'
;
Department of Studies in Chemistry
Mangalore University
Mangaloagangotri 574 199, India
;
    'Nayak, Prakash S.'
;
Department of Studies in Chemistry
Mangalore University
Mangalagangotri 574 199, India
;
    'Sarojini, Balladka K.'
;
Department of Studies in Chemistry
Industrial Chemistry Section
Mangalore University
Mangalagangotri 574 199, India
;
    'Jasinski, Jerry P.'
;
Department of Chemistry
Keene State College
229 Main Street
Keene, NH 03435-2001, USA
;
_database_code_depnum_ccdc_archive     'CCDC 1005968'
_chemical_name_systematic
;
4-[(4-Acetylphenyl)amino]-2-methylidene-4-oxobutanoic acid
;
_chemical_name_common
;
4-[(4-Acetylphenyl)amino]-2-methylidene-4-oxobutanoic acid
;
_chemical_formula_moiety     'C13 H13 N O4'
_chemical_formula_sum     'C13 H13 N O4'
_chemical_formula_iupac     'C13 H13 N O4'
_chemical_formula_weight     247.24
_chemical_melting_point     ?
_shelx_space_group_comment
;
The symmetry employed for this shelxl refinement is uniquely defined
by the following loop, which should always be used as a source of
symmetry information in preference to the above space-group names.
They are only intended as comments.
;
_space_group_crystal_system     triclinic
_space_group_name_H-M_alt     'P -1'
_space_group_name_Hall     '-P 1'
loop_
    _space_group_symop_operation_xyz
    'x, y, z'
    '-x, -y, -z'
_cell_length_a     5.0164(5)
_cell_length_b     5.2908(4)
_cell_length_c     21.8464(18)
_cell_angle_alpha     92.833(6)
_cell_angle_beta     90.315(7)
_cell_angle_gamma     96.222(7)
_cell_volume     575.67(8)
_cell_formula_units_Z     2
_cell_measurement_reflns_used     1583
_cell_measurement_theta_min     6.0840
_cell_measurement_theta_max     71.2450
_cell_measurement_temperature     173(2)
_exptl_crystal_description     prism
_exptl_crystal_colour     colourless
_exptl_crystal_size_max     0.42
_exptl_crystal_size_mid     0.22
_exptl_crystal_size_min     0.12
_exptl_crystal_density_diffrn     1.426
_exptl_crystal_density_meas     ?
_exptl_crystal_density_method     ?
_exptl_crystal_F_000     260
_exptl_absorpt_coefficient_mu     0.892
_exptl_absorpt_correction_type     multi-scan
_exptl_absorpt_process_details
;
(CrysAlis PRO and CrysAlis RED; Agilent, 2012)
;
_shelx_estimated_absorpt_T_min     ?
_shelx_estimated_absorpt_T_max     ?
_exptl_absorpt_correction_T_min     0.75632
_exptl_absorpt_correction_T_max     1.00000
_exptl_special_details
;
;
_diffrn_ambient_temperature     173(2)
_diffrn_radiation_type     CuK\a
_diffrn_radiation_wavelength     1.54184
_diffrn_measurement_device_type     'Agilent Eos Gemini'
_diffrn_measurement_method     '\w scans'
_diffrn_detector_area_resol_mean     16.0416
_diffrn_reflns_number     3374
_diffrn_reflns_av_R_equivalents     0.0247
_diffrn_reflns_theta_min     4.052
_diffrn_reflns_theta_max     71.245
_diffrn_reflns_theta_full     67.684
_diffrn_measured_fraction_theta_max     0.965
_diffrn_measured_fraction_theta_full     0.994
_diffrn_reflns_limit_h_min     -5
_diffrn_reflns_limit_h_max     6
_diffrn_reflns_limit_k_min     -4
_diffrn_reflns_limit_k_max     6
_diffrn_reflns_limit_l_min     -26
_diffrn_reflns_limit_l_max     26
_refine_special_details     ?
_reflns_number_total     2168
_reflns_number_gt     1934
_reflns_threshold_expression     I>2\s(I)
_refine_ls_structure_factor_coef     Fsqd
_refine_ls_matrix_type     full
_refine_ls_R_factor_all     0.0530
_refine_ls_R_factor_gt     0.0482
_refine_ls_wR_factor_gt     0.1275
_refine_ls_wR_factor_ref     0.1336
_refine_ls_goodness_of_fit_ref     1.046
_refine_ls_restrained_S_all     1.046
_refine_ls_number_reflns     2168
_refine_ls_number_parameters     176
_refine_ls_number_restraints     0
_refine_ls_hydrogen_treatment     mixed
_refine_ls_weighting_scheme     calc
_refine_ls_weighting_details
;
 w=1/[\s^2^(Fo^2^)+(0.0796P)^2^+0.1341P]
 where P=(Fo^2^+2Fc^2^)/3
;
_atom_sites_solution_hydrogens     mixed
_atom_sites_solution_primary     direct
_atom_sites_solution_secondary     ?
_refine_ls_shift/su_max     0.000
_refine_ls_shift/su_mean     0.000
_refine_diff_density_max     0.307
_refine_diff_density_min     -0.294
_refine_ls_extinction_method     none
_refine_ls_extinction_coef     .
loop_
    _atom_type_symbol
    _atom_type_description
    _atom_type_scat_dispersion_real
    _atom_type_scat_dispersion_imag
    _atom_type_scat_source
    'C' 'C' 0.0181 0.0091
                         'International Tables Vol C Tables 4.2.6.8 and 6.1.1.4'
    'H' 'H' 0.0000 0.0000
                         'International Tables Vol C Tables 4.2.6.8 and 6.1.1.4'
    'N' 'N' 0.0311 0.0180
                         'International Tables Vol C Tables 4.2.6.8 and 6.1.1.4'
    'O' 'O' 0.0492 0.0322
                         'International Tables Vol C Tables 4.2.6.8 and 6.1.1.4'
_computing_data_collection     'CrysAlis PRO (Agilent, 2012)'
_computing_cell_refinement     'CrysAlis PRO (Agilent, 2012)'
_computing_data_reduction     'CrysAlis RED (Agilent, 2012)'
_computing_structure_solution     'SUPERFLIP (Palatinus <i>et al.</i>, 2012)'
_computing_structure_refinement     'SHELXL2012 (Sheldrick, 2008)'
_computing_molecular_graphics     'OLEX2 (Dolomanov <i>et al.</i>, 2009)'
_computing_publication_material     'OLEX2 (Dolomanov <i>et al.</i>, 2009)'
loop_
    _atom_site_type_symbol
    _atom_site_label
    _atom_site_fract_x
    _atom_site_fract_y
    _atom_site_fract_z
    _atom_site_U_iso_or_equiv
    _atom_site_adp_type
    _atom_site_calc_flag
    _atom_site_occupancy
    _atom_site_disorder_assembly
    _atom_site_disorder_group
    O O1 0.3166(2) 0.3573(2) 0.70834(5) 0.0287(3) Uani d 1 . .
    O O2 0.2328(3) 0.2934(2) 0.51283(6) 0.0333(3) Uani d 1 . .
    O O3 0.3843(3) 0.6459(2) 0.56835(6) 0.0322(3) Uani d 1 . .
    H H3 0.529(9) 0.681(8) 0.540(2) 0.117(15) Uiso d 1 . .
    O O4 1.3191(3) 1.1439(2) 0.91390(6) 0.0347(3) Uani d 1 . .
    N N1 0.3525(3) 0.7850(2) 0.72813(6) 0.0238(3) Uani d 1 . .
    H H1 0.2927 0.9262 0.7169 0.029 Uiso calc 1 . .
    C C1 0.2405(3) 0.5648(3) 0.70006(7) 0.0212(3) Uani d 1 . .
    C C2 0.0055(3) 0.5917(3) 0.65734(7) 0.0236(3) Uani d 1 . .
    H H2A -0.1643 0.5631 0.6801 0.028 Uiso calc 1 . .
    H H2B 0.0205 0.7669 0.6428 0.028 Uiso calc 1 . .
    C C3 -0.0012(3) 0.4045(3) 0.60311(7) 0.0230(3) Uani d 1 . .
    C C4 0.2171(3) 0.4458(3) 0.55784(7) 0.0235(3) Uani d 1 . .
    C C5 -0.1886(4) 0.2087(3) 0.59389(8) 0.0302(4) Uani d 1 . .
    H H5A -0.335(4) 0.171(4) 0.6228(10) 0.030(5) Uiso d 1 . .
    H H5B -0.180(5) 0.095(5) 0.5563(12) 0.051(7) Uiso d 1 . .
    C C6 0.5569(3) 0.8108(3) 0.77393(7) 0.0216(3) Uani d 1 . .
    C C7 0.7359(3) 1.0308(3) 0.77582(8) 0.0257(4) Uani d 1 . .
    H H7 0.7233 1.1541 0.7461 0.031 Uiso calc 1 . .
    C C8 0.9319(3) 1.0702(3) 0.82088(8) 0.0254(4) Uani d 1 . .
    H H8 1.0534 1.2211 0.8218 0.030 Uiso calc 1 . .
    C C9 0.9549(3) 0.8921(3) 0.86518(7) 0.0223(3) Uani d 1 . .
    C C10 0.7744(3) 0.6724(3) 0.86265(7) 0.0255(4) Uani d 1 . .
    H H10 0.7873 0.5488 0.8923 0.031 Uiso calc 1 . .
    C C11 0.5764(3) 0.6305(3) 0.81778(8) 0.0255(4) Uani d 1 . .
    H H11 0.4545 0.4799 0.8168 0.031 Uiso calc 1 . .
    C C12 1.1696(3) 0.9468(3) 0.91332(7) 0.0253(4) Uani d 1 . .
    C C13 1.1922(4) 0.7541(3) 0.96093(8) 0.0343(4) Uani d 1 . .
    H H13A 1.2316 0.5927 0.9409 0.051 Uiso calc 1 . .
    H H13B 1.0227 0.7275 0.9830 0.051 Uiso calc 1 . .
    H H13C 1.3371 0.8164 0.9899 0.051 Uiso calc 1 . .
loop_
    _atom_site_aniso_label
    _atom_site_aniso_U_11
    _atom_site_aniso_U_22
    _atom_site_aniso_U_33
    _atom_site_aniso_U_12
    _atom_site_aniso_U_13
    _atom_site_aniso_U_23
    O1 0.0355(7) 0.0221(6) 0.0288(6) 0.0058(5) -0.0079(5) -0.0017(4)
    O2 0.0372(7) 0.0338(7) 0.0269(6) -0.0017(5) 0.0063(5) -0.0077(5)
    O3 0.0316(7) 0.0325(7) 0.0301(7) -0.0053(5) 0.0045(5) -0.0039(5)
    O4 0.0393(7) 0.0265(6) 0.0362(7) -0.0048(5) -0.0101(5) 0.0006(5)
    N1 0.0264(7) 0.0206(6) 0.0253(7) 0.0068(5) -0.0025(5) -0.0003(5)
    C1 0.0228(8) 0.0233(8) 0.0178(7) 0.0037(6) 0.0017(6) 0.0009(6)
    C2 0.0227(8) 0.0266(8) 0.0223(8) 0.0067(6) -0.0002(6) -0.0004(6)
    C3 0.0238(8) 0.0249(8) 0.0212(8) 0.0057(6) -0.0024(6) 0.0023(6)
    C4 0.0258(8) 0.0243(7) 0.0206(7) 0.0031(6) -0.0027(6) 0.0009(6)
    C5 0.0304(9) 0.0330(9) 0.0262(8) -0.0001(7) 0.0015(7) -0.0001(7)
    C6 0.0230(8) 0.0213(7) 0.0206(7) 0.0047(6) 0.0018(6) -0.0025(6)
    C7 0.0302(9) 0.0217(8) 0.0257(8) 0.0038(6) 0.0007(6) 0.0038(6)
    C8 0.0264(8) 0.0210(7) 0.0281(8) -0.0001(6) 0.0007(6) 0.0016(6)
    C9 0.0240(8) 0.0219(7) 0.0212(8) 0.0044(6) 0.0016(6) -0.0026(6)
    C10 0.0328(9) 0.0216(7) 0.0218(8) 0.0016(6) 0.0001(6) 0.0019(6)
    C11 0.0286(8) 0.0218(7) 0.0251(8) -0.0014(6) 0.0000(6) 0.0003(6)
    C12 0.0288(8) 0.0224(8) 0.0245(8) 0.0038(6) -0.0006(6) -0.0030(6)
    C13 0.0427(10) 0.0312(9) 0.0281(9) 0.0000(7) -0.0097(7) 0.0027(7)
_geom_special_details
;
 All esds (except the esd in the dihedral angle between two l.s. planes)
 are estimated using the full covariance matrix.  The cell esds are taken
 into account individually in the estimation of esds in distances, angles
 and torsion angles; correlations between esds in cell parameters are only
 used when they are defined by crystal symmetry.  An approximate (isotropic)
 treatment of cell esds is used for estimating esds involving l.s. planes.
;
loop_
    _geom_bond_atom_site_label_1
    _geom_bond_atom_site_label_2
    _geom_bond_site_symmetry_2
    _geom_bond_distance
    _geom_bond_publ_flag
    O1 C1 . 1.222(2) ?
    O2 C4 . 1.249(2) ?
    O3 H3 . 0.97(5) ?
    O3 C4 . 1.288(2) ?
    O4 C12 . 1.216(2) ?
    N1 H1 . 0.8800 ?
    N1 C1 . 1.354(2) ?
    N1 C6 . 1.420(2) ?
    C1 C2 . 1.523(2) ?
    C2 H2A . 0.9900 ?
    C2 H2B . 0.9900 ?
    C2 C3 . 1.504(2) ?
    C3 C4 . 1.485(2) ?
    C3 C5 . 1.328(2) ?
    C5 H5A . 0.98(2) ?
    C5 H5B . 1.00(3) ?
    C6 C7 . 1.389(2) ?
    C6 C11 . 1.395(2) ?
    C7 H7 . 0.9500 ?
    C7 C8 . 1.380(2) ?
    C8 H8 . 0.9500 ?
    C8 C9 . 1.397(2) ?
    C9 C10 . 1.392(2) ?
    C9 C12 . 1.497(2) ?
    C10 H10 . 0.9500 ?
    C10 C11 . 1.385(2) ?
    C11 H11 . 0.9500 ?
    C12 C13 . 1.504(2) ?
    C13 H13A . 0.9800 ?
    C13 H13B . 0.9800 ?
    C13 H13C . 0.9800 ?
loop_
    _geom_angle_atom_site_label_1
    _geom_angle_atom_site_label_2
    _geom_angle_atom_site_label_3
    _geom_angle_site_symmetry_1
    _geom_angle_site_symmetry_3
    _geom_angle
    _geom_angle_publ_flag
    C4 O3 H3 . . 118(2) ?
    C1 N1 H1 . . 116.8 ?
    C1 N1 C6 . . 126.47(13) ?
    C6 N1 H1 . . 116.8 ?
    O1 C1 N1 . . 123.53(14) ?
    O1 C1 C2 . . 121.41(14) ?
    N1 C1 C2 . . 115.05(13) ?
    C1 C2 H2A . . 109.4 ?
    C1 C2 H2B . . 109.4 ?
    H2A C2 H2B . . 108.0 ?
    C3 C2 C1 . . 111.32(12) ?
    C3 C2 H2A . . 109.4 ?
    C3 C2 H2B . . 109.4 ?
    C4 C3 C2 . . 116.83(14) ?
    C5 C3 C2 . . 123.91(15) ?
    C5 C3 C4 . . 119.26(15) ?
    O2 C4 O3 . . 123.36(16) ?
    O2 C4 C3 . . 120.94(15) ?
    O3 C4 C3 . . 115.70(14) ?
    C3 C5 H5A . . 122.5(13) ?
    C3 C5 H5B . . 118.9(15) ?
    H5A C5 H5B . . 118.5(19) ?
    C7 C6 N1 . . 117.63(14) ?
    C7 C6 C11 . . 119.68(15) ?
    C11 C6 N1 . . 122.63(14) ?
    C6 C7 H7 . . 120.0 ?
    C8 C7 C6 . . 120.04(15) ?
    C8 C7 H7 . . 120.0 ?
    C7 C8 H8 . . 119.4 ?
    C7 C8 C9 . . 121.16(15) ?
    C9 C8 H8 . . 119.4 ?
    C8 C9 C12 . . 118.71(15) ?
    C10 C9 C8 . . 118.15(15) ?
    C10 C9 C12 . . 123.14(14) ?
    C9 C10 H10 . . 119.3 ?
    C11 C10 C9 . . 121.32(15) ?
    C11 C10 H10 . . 119.3 ?
    C6 C11 H11 . . 120.2 ?
    C10 C11 C6 . . 119.64(15) ?
    C10 C11 H11 . . 120.2 ?
    O4 C12 C9 . . 120.33(15) ?
    O4 C12 C13 . . 121.36(16) ?
    C9 C12 C13 . . 118.30(14) ?
    C12 C13 H13A . . 109.5 ?
    C12 C13 H13B . . 109.5 ?
    C12 C13 H13C . . 109.5 ?
    H13A C13 H13B . . 109.5 ?
    H13A C13 H13C . . 109.5 ?
    H13B C13 H13C . . 109.5 ?
loop_
    _geom_torsion_atom_site_label_1
    _geom_torsion_atom_site_label_2
    _geom_torsion_atom_site_label_3
    _geom_torsion_atom_site_label_4
    _geom_torsion_site_symmetry_1
    _geom_torsion_site_symmetry_2
    _geom_torsion_site_symmetry_3
    _geom_torsion_site_symmetry_4
    _geom_torsion
    _geom_torsion_publ_flag
    O1 C1 C2 C3 . . . . -35.3(2) ?
    N1 C1 C2 C3 . . . . 145.67(14) ?
    N1 C6 C7 C8 . . . . 177.47(14) ?
    N1 C6 C11 C10 . . . . -177.45(14) ?
    C1 N1 C6 C7 . . . . 148.44(16) ?
    C1 N1 C6 C11 . . . . -34.2(2) ?
    C1 C2 C3 C4 . . . . -68.77(17) ?
    C1 C2 C3 C5 . . . . 111.34(18) ?
    C2 C3 C4 O2 . . . . 177.03(14) ?
    C2 C3 C4 O3 . . . . -3.0(2) ?
    C5 C3 C4 O2 . . . . -3.1(2) ?
    C5 C3 C4 O3 . . . . 176.90(15) ?
    C6 N1 C1 O1 . . . . -5.0(3) ?
    C6 N1 C1 C2 . . . . 174.03(14) ?
    C6 C7 C8 C9 . . . . 0.0(3) ?
    C7 C6 C11 C10 . . . . -0.1(2) ?
    C7 C8 C9 C10 . . . . 0.1(2) ?
    C7 C8 C9 C12 . . . . -179.32(14) ?
    C8 C9 C10 C11 . . . . -0.2(2) ?
    C8 C9 C12 O4 . . . . 0.6(2) ?
    C8 C9 C12 C13 . . . . 179.84(15) ?
    C9 C10 C11 C6 . . . . 0.2(3) ?
    C10 C9 C12 O4 . . . . -178.79(16) ?
    C10 C9 C12 C13 . . . . 0.4(2) ?
    C11 C6 C7 C8 . . . . 0.0(2) ?
    C12 C9 C10 C11 . . . . 179.19(14) ?
loop_
    _geom_hbond_atom_site_label_D
    _geom_hbond_atom_site_label_H
    _geom_hbond_atom_site_label_A
    _geom_hbond_site_symmetry_A
    _geom_hbond_distance_DH
    _geom_hbond_distance_HA
    _geom_hbond_distance_DA
    _geom_hbond_angle_DHA
    O3 H3 O2 2_666 0.97(5) 1.66(5) 2.6262(17) 174(4)
    N1 H1 O1 1_565 0.88 2.29 3.1039(17) 154.2
    C5 H5B O2 2_556 1.00(3) 2.48(3) 3.434(2) 160(2)
    C7 H7 O1 1_565 0.95 2.56 3.254(2) 130.3
    C13 H13A O4 1_545 0.98 2.50 3.465(2) 166.9
_iucr_refine_instructions_details
;
TITL YBN-198 in P-1
CELL 1.54184 5.016438 5.290761 21.846439 92.833 90.3153 96.2225
ZERR 2 0.000451 0.000376 0.001769 0.0062 0.0069 0.0066
LATT 1
SFAC C H N O
UNIT 26 26 2 8
EQIV $1 1-X,1-Y,1-Z
EQIV $2 +X,1+Y,+Z
EQIV $3 -X,-Y,1-Z
EQIV $4 +X,-1+Y,+Z
L.S. 25
PLAN  15
TEMP -100(2)
HTAB O3 O2_$1
HTAB N1 O1_$2
HTAB C5 O2_$3
HTAB C7 O1_$2
HTAB C13 O4_$4
MORE -1
BOND $H
CONF
fmap 2
acta
OMIT 2 2 1
OMIT -1 -2 4
REM <HKL>E:/YBN-May-2014/YBN-198-Sent-ZL2589/olex-YBN-198-corrected/YBN-198.hk
REM l</HKL>
WGHT    0.079600    0.134100
FVAR      11.53402
O1    4    0.316621    0.357319    0.708336    11.00000    0.03547    0.02214 =
         0.02877   -0.00174   -0.00786    0.00585
O2    4    0.232839    0.293352    0.512834    11.00000    0.03716    0.03383 =
         0.02687   -0.00770    0.00626   -0.00165
O3    4    0.384333    0.645947    0.568351    11.00000    0.03155    0.03254 =
         0.03013   -0.00390    0.00447   -0.00534
H3    2    0.528620    0.680562    0.539580    11.00000    0.11705
O4    4    1.319127    1.143906    0.913900    11.00000    0.03926    0.02651 =
         0.03623    0.00063   -0.01014   -0.00481
N1    3    0.352501    0.785019    0.728131    11.00000    0.02637    0.02062 =
         0.02529   -0.00034   -0.00250    0.00681
AFIX  43
H1    2    0.292706    0.926204    0.716869    11.00000   -1.20000
AFIX   0
C1    1    0.240492    0.564834    0.700059    11.00000    0.02279    0.02329 =
         0.01778    0.00087    0.00173    0.00368
C2    1    0.005451    0.591684    0.657340    11.00000    0.02268    0.02657 =
         0.02230   -0.00041   -0.00018    0.00666
AFIX  23
H2A   2   -0.164287    0.563082    0.680135    11.00000   -1.20000
H2B   2    0.020481    0.766891    0.642800    11.00000   -1.20000
AFIX   0
C3    1   -0.001163    0.404476    0.603112    11.00000    0.02383    0.02486 =
         0.02116    0.00230   -0.00238    0.00572
C4    1    0.217114    0.445816    0.557836    11.00000    0.02576    0.02427 =
         0.02059    0.00085   -0.00265    0.00313
C5    1   -0.188619    0.208702    0.593894    11.00000    0.03041    0.03301 =
         0.02616   -0.00006    0.00151   -0.00014
H5A   2   -0.334901    0.170680    0.622806    11.00000    0.03027
H5B   2   -0.180462    0.095055    0.556337    11.00000    0.05086
C6    1    0.556856    0.810801    0.773934    11.00000    0.02298    0.02130 =
         0.02056   -0.00254    0.00182    0.00468
C7    1    0.735858    1.030751    0.775821    11.00000    0.03016    0.02172 =
         0.02569    0.00382    0.00075    0.00377
AFIX  43
H7    2    0.723275    1.154080    0.746073    11.00000   -1.20000
AFIX   0
C8    1    0.931910    1.070167    0.820882    11.00000    0.02636    0.02101 =
         0.02814    0.00157    0.00075   -0.00015
AFIX  43
H8    2    1.053407    1.221120    0.821783    11.00000   -1.20000
AFIX   0
C9    1    0.954855    0.892062    0.865182    11.00000    0.02403    0.02189 =
         0.02118   -0.00256    0.00159    0.00439
C10   1    0.774359    0.672445    0.862655    11.00000    0.03285    0.02160 =
         0.02184    0.00187    0.00012    0.00159
AFIX  43
H10   2    0.787295    0.548847    0.892321    11.00000   -1.20000
AFIX   0
C11   1    0.576379    0.630542    0.817776    11.00000    0.02859    0.02175 =
         0.02514    0.00029    0.00001   -0.00137
AFIX  43
H11   2    0.454490    0.479852    0.816843    11.00000   -1.20000
AFIX   0
C12   1    1.169616    0.946801    0.913317    11.00000    0.02881    0.02237 =
         0.02455   -0.00301   -0.00057    0.00382
C13   1    1.192224    0.754060    0.960933    11.00000    0.04270    0.03119 =
         0.02810    0.00266   -0.00971    0.00003
AFIX 137
H13A  2    1.231637    0.592653    0.940905    11.00000   -1.50000
H13B  2    1.022682    0.727548    0.982983    11.00000   -1.50000
H13C  2    1.337078    0.816428    0.989926    11.00000   -1.50000
AFIX   0
HKLF 4
REM  YBN-198 in P-1
REM R1 =  0.0482 for    1934 Fo > 4sig(Fo)  and  0.0530 for all    2168 data
REM    176 parameters refined using      0 restraints
END
WGHT      0.0796      0.1341
REM Highest difference peak  0.307,  deepest hole -0.294,  1-sigma level  0.061
Q1    1   0.1125  0.5750  0.6780  11.00000  0.05    0.31
Q2    1   0.1327  0.3953  0.5885  11.00000  0.05    0.25
Q3    1   0.7373  0.6241  0.8252  11.00000  0.05    0.25
Q4    1   0.7609  1.0740  0.8107  11.00000  0.05    0.22
Q5    1   0.2639  0.3634  0.4692  11.00000  0.05    0.21
Q6    1   1.0087  0.9304  0.9012  11.00000  0.05    0.20
Q7    1   0.6103  0.6806  0.7824  11.00000  0.05    0.20
Q8    1  -0.1476  0.3795  0.5852  11.00000  0.05    0.20
Q9    1  -0.0520  0.2483  0.6156  11.00000  0.05    0.19
Q10   1   1.1756  0.8246  0.9293  11.00000  0.05    0.19
Q11   1   0.9575  0.9682  0.8364  11.00000  0.05    0.19
Q12   1   0.9100  1.0034  0.8520  11.00000  0.05    0.18
Q13   1   0.0563  0.4734  0.5682  11.00000  0.05    0.17
Q14   1   1.3497  1.1520  0.9617  11.00000  0.05    0.17
Q15   1   0.6303  0.6876  0.8482  11.00000  0.05    0.17
REM The information below was added by Olex2.
REM
REM R1 = 0.0482 for 1934 Fo > 4sig(Fo) and 0.0530 for all 3380 data
REM n/a parameters refined using n/a restraints
REM Highest difference peak 0.31, deepest hole -0.29
REM Mean Shift 0, Max Shift 0.000.
REM +++ Tabular Listing of Refinement Information +++
REM R1_all = 0.0530
REM R1_gt = 0.0482
REM wR_ref = 0.1336
REM GOOF = 1.046
REM Shift_max = 0.000
REM Shift_mean = 0
REM Reflections_all = 3380
REM Reflections_gt = 1934
REM Parameters = n/a
REM Hole = -0.29
REM Peak = 0.31
REM Flack = n/a
;
