# Supplementary material for: 4-[(4-Acetyl­phen­yl)amino]-2-methyl­idene-4-oxo­butanoic acid
Source: Acta Crystallogr Sect E Struct Rep Online. 2014 Jun 7;70(Pt 7):o752–3. doi: 10.1107/S1600536814012562 (PMC4120591; doi:10.1107/S1600536814012562)
Supplement: Supplementary file 2 [file e-70-0o752-Isup2.hkl]

#
# h,k,l, Fc-squared, Fo-squared, sigma(Fo-squared), status flag
#
data_I
_shelx_refln_list_code          4
_shelx_F_calc_maximum       87.79
_exptl_crystal_F_000       260.00
_reflns_d_resolution_high  0.8141

loop_
 _space_group_symop_operation_xyz
 'x, y, z'
 '-x, -y, -z'

_cell_length_a     5.0164
_cell_length_b     5.2908
_cell_length_c    21.8464
_cell_angle_alpha  92.833
_cell_angle_beta   90.315
_cell_angle_gamma  96.222

_shelx_F_squared_multiplier     1.000

loop_
 _refln_index_h
 _refln_index_k
 _refln_index_l
 _refln_F_squared_calc
 _refln_F_squared_meas
 _refln_F_squared_sigma
 _refln_observed_status
   1   0   0         86.29         82.24         2.84 o
   2   0   0       1001.85        955.88        37.07 o
   3   0   0        211.81        214.38         8.58 o
   4   0   0        120.90        113.60         3.60 o
   5   0   0        149.40        183.69         7.16 o
   6   0   0          0.15         -0.22         0.55 o
  -5   1   0          0.19         -0.36         0.54 o
  -4   1   0         27.60         27.44         1.78 o
  -3   1   0         74.57         79.67         4.99 o
  -2   1   0         44.82         47.36         3.16 o
  -1   1   0        114.54        136.09         4.26 o
   0   1   0        240.66        256.91         6.55 o
   1   1   0          9.82          6.21         0.47 o
   2   1   0         59.41         61.38         3.84 o
   3   1   0          8.36          3.06         1.05 o
   4   1   0         68.16         67.67         2.86 o
   5   1   0        263.82        266.02         5.56 o
  -5   2   0          0.00         -0.67         0.67 o
  -4   2   0        101.29         93.73         4.89 o
  -3   2   0         94.87        125.35         8.16 o
  -2   2   0          1.94          0.93         0.30 o
  -1   2   0          6.18          4.35         0.49 o
   0   2   0        218.96        241.98         5.50 o
   1   2   0       1301.64       1468.97        10.19 o
   2   2   0        243.12        238.53         8.05 o
   3   2   0         68.16         66.26         4.07 o
   4   2   0          0.20          0.84         0.48 o
   5   2   0          3.71          3.56         0.88 o
  -5   3   0         12.86         15.46         1.98 o
  -4   3   0          7.79          6.90         1.40 o
  -3   3   0         13.80         13.39         1.69 o
  -2   3   0        124.65        138.09         8.47 o
  -1   3   0          3.63          5.28         1.54 o
   0   3   0         83.89         89.70         5.96 o
   1   3   0          6.19          8.69         1.99 o
   2   3   0          0.39          3.13         1.42 o
   3   3   0          0.30          0.12         0.29 o
   4   3   0          0.68          1.04         0.33 o
   5   3   0         36.78         37.09         2.35 o
  -5   4   0          1.43          4.74         1.01 o
  -4   4   0          1.81          0.68         0.57 o
  -3   4   0        385.95        362.44         9.74 o
  -2   4   0        108.11        105.39         3.91 o
  -1   4   0         28.74         29.00         1.23 o
   0   4   0        143.23        145.01         2.94 o
   1   4   0          0.54          0.27         0.20 o
   2   4   0         65.06         54.72         3.54 o
   3   4   0         18.15         15.04         2.16 o
   4   4   0          0.38          0.62         0.30 o
  -4   5   0          1.28          1.60         0.55 o
  -3   5   0         30.65         27.08         2.78 o
  -2   5   0         11.56         10.61         1.85 o
  -1   5   0        322.83        332.91         5.55 o
   0   5   0         59.71         61.53         2.01 o
   1   5   0         86.41         90.31         3.55 o
   2   5   0          6.20          5.53         0.83 o
   3   5   0          0.08          0.87         0.47 o
  -2   6   0         65.74         65.98         3.32 o
  -1   6   0        344.50        371.09         8.22 o
   0   6   0          5.38          5.81         1.16 o
   1   6   0          0.82          1.61         0.54 o
  -1  -6   1         15.20         20.84         1.78 o
   0  -6   1          1.99          1.59         0.40 o
   1  -6   1         39.26         47.55         3.05 o
   2  -6   1          3.48          2.86         0.65 o
  -3  -5   1          0.20          0.79         0.44 o
  -2  -5   1         84.43         81.82         3.23 o
  -1  -5   1          7.65          6.42         0.97 o
   0  -5   1         31.09         31.26         1.44 o
   1  -5   1        213.66        212.79         6.39 o
   2  -5   1         64.71         57.59         4.21 o
   3  -5   1          0.00          0.45         0.56 o
   4  -5   1         27.80         25.86         2.19 o
  -4  -4   1          0.62          0.60         0.24 o
  -3  -4   1         89.85         83.99         5.06 o
  -2  -4   1          0.54          1.08         0.45 o
  -1  -4   1        147.31        133.35         3.06 o
   0  -4   1         55.61         52.00         1.76 o
   1  -4   1         20.53         21.78         1.21 o
   2  -4   1          8.92          6.59         0.95 o
   3  -4   1          8.10          7.83         1.10 o
   4  -4   1         23.11         25.65         2.53 o
   5  -4   1         47.01         52.18         2.91 o
  -5  -3   1         25.03         25.99         1.97 o
  -4  -3   1          8.34          6.28         1.35 o
  -3  -3   1        312.45        274.18         8.02 o
  -2  -3   1         25.45         25.79         3.96 o
  -1  -3   1        116.51        164.41         8.81 o
   0  -3   1        158.91        171.33         8.15 o
   1  -3   1        152.04        143.59         8.04 o
   2  -3   1         19.14         22.05         3.36 o
   3  -3   1        103.89         96.09         4.61 o
   4  -3   1         27.48         27.34         1.90 o
   5  -3   1         42.31         45.95         3.45 o
  -5  -2   1         32.02         32.86         2.46 o
  -4  -2   1          0.55         -1.32         1.32 o
  -3  -2   1        114.02        100.98         5.09 o
  -2  -2   1         43.15         41.27         2.67 o
  -1  -2   1         42.03         42.21         1.78 o
   0  -2   1         32.32         25.11         2.48 o
   1  -2   1          0.10          0.04         0.24 o
   2  -2   1         93.61        103.27         2.84 o
   3  -2   1         80.45         74.75         4.13 o
   4  -2   1        117.00        117.37         5.50 o
   5  -2   1          0.32          0.72         0.35 o
  -5  -1   1        282.26        327.52         8.78 o
  -4  -1   1         22.89         22.17         1.66 o
  -3  -1   1         51.19         48.88         4.40 o
  -2  -1   1        610.77        737.55        39.02 o
  -1  -1   1        295.07        317.43        12.27 o
   0  -1   1       5676.03       5683.30        11.29 o
   1  -1   1        276.03        257.11         3.20 o
   2  -1   1         46.78         49.60         2.12 o
   3  -1   1        329.08        312.94        10.04 o
   4  -1   1          0.81          1.31         0.67 o
   5  -1   1          2.79          2.82         0.74 o
  -6   0   1          2.57          1.62         0.41 o
  -5   0   1         15.75         25.64         2.62 o
  -4   0   1        132.18        120.53         7.19 o
  -3   0   1         28.59         26.64         3.03 o
  -2   0   1        462.23        474.11         9.92 o
  -1   0   1        188.49        194.21         2.24 o
   1   0   1        306.12        276.61         2.92 o
   2   0   1        255.78        263.93         4.80 o
   3   0   1        174.53        146.90         7.38 o
   4   0   1          4.22          3.89         0.91 o
   5   0   1        315.67        363.75        10.59 o
   6   0   1          0.99          0.70         0.21 o
  -5   1   1         12.18         13.64         1.81 o
  -4   1   1        178.77        176.64         7.39 o
  -3   1   1        337.49        355.52        10.58 o
  -2   1   1        713.15        685.80        32.10 o
  -1   1   1       2435.47       2261.14        14.91 o
   0   1   1        886.48       1013.92        11.21 o
   1   1   1         21.22         18.49         0.82 o
   2   1   1          0.69          0.62         0.36 o
   3   1   1          8.49          4.94         1.37 o
   4   1   1         15.50         20.34         1.86 o
   5   1   1         53.82         56.01         2.60 o
  -5   2   1          0.08         -0.61         0.80 o
  -4   2   1        204.44        195.02         7.27 o
  -3   2   1        101.38        123.88         8.22 o
  -2   2   1        122.51        155.29        12.64 o
  -1   2   1        122.62        145.98         3.43 o
   0   2   1        219.01        213.07        14.08 o
   1   2   1        140.81        160.54         3.47 o
   3   2   1          1.44          0.27         0.75 o
   4   2   1        203.66        192.82         6.07 o
   5   2   1          9.52          9.07         1.31 o
  -5   3   1          2.00          2.69         0.72 o
  -4   3   1          0.75         -0.33         0.70 o
  -3   3   1         71.65         62.62         3.96 o
  -2   3   1         67.19         89.12         6.72 o
  -1   3   1         69.05         63.82         5.40 o
   0   3   1         29.88         33.71         3.70 o
   1   3   1         23.15         41.83         4.54 o
   2   3   1          2.70          4.55         1.72 o
   3   3   1          0.18          0.28         0.26 o
   4   3   1          6.11          4.66         0.78 o
   5   3   1         30.02         27.97         1.98 o
  -5   4   1          0.79          1.13         0.49 o
  -4   4   1         10.25          8.62         1.33 o
  -3   4   1          1.22          1.64         1.01 o
  -2   4   1          1.61          0.94         0.40 o
  -1   4   1         21.82         20.03         0.93 o
   0   4   1         49.00         48.71         1.62 o
   1   4   1          0.06          0.02         0.25 o
   2   4   1         97.34         84.64         2.91 o
   3   4   1         51.92         40.07         3.46 o
   4   4   1          4.68          4.84         0.70 o
  -4   5   1         11.26         11.29         1.44 o
  -3   5   1         43.51         38.04         3.29 o
  -2   5   1          0.90          1.56         0.72 o
  -1   5   1        288.03        301.92         5.25 o
   0   5   1         32.21         30.42         1.41 o
   1   5   1         47.56         46.23         2.52 o
   2   5   1          8.50          7.61         0.97 o
   3   5   1         24.84         24.45         1.95 o
  -2   6   1         18.28         15.32         1.55 o
  -1   6   1         87.01         93.35         2.96 o
   0   6   1          0.25         -0.15         0.37 o
   1   6   1          5.62          7.77         1.25 o
  -1  -6   2         25.65         29.41         2.17 o
   0  -6   2          0.32          0.52         0.21 o
   1  -6   2         53.58         61.30         3.44 o
   2  -6   2          1.55          2.50         0.66 o
  -3  -5   2          4.69          2.48         0.64 o
  -2  -5   2          0.67          0.38         0.26 o
  -1  -5   2         21.18         21.56         1.75 o
   0  -5   2         75.05         68.09         2.34 o
   1  -5   2        183.23        185.37         3.66 o
   2  -5   2          0.03         -0.28         0.40 o
   3  -5   2         27.25         25.96         2.75 o
   4  -5   2          0.66          1.39         0.52 o
  -4  -4   2         46.37         46.70         1.97 o
  -3  -4   2         78.33         61.41         4.40 o
  -2  -4   2        100.04        100.33         3.15 o
  -1  -4   2          4.88          4.33         1.07 o
   0  -4   2         47.98         42.63         1.60 o
   1  -4   2         24.52         24.92         1.29 o
   2  -4   2          1.11          1.32         0.40 o
   3  -4   2         15.54         16.79         1.51 o
   4  -4   2          0.05          0.11         0.52 o
   5  -4   2         56.92         70.66         3.37 o
  -5  -3   2          0.46          0.74         0.39 o
  -4  -3   2          0.26         -0.65         0.65 o
  -3  -3   2          0.16         -0.27         0.33 o
  -2  -3   2         44.78         46.33         5.26 o
  -1  -3   2        146.77        147.70         8.15 o
   0  -3   2          0.79          1.78         0.60 o
   1  -3   2        225.81        235.73         6.89 o
   2  -3   2        860.06        912.05        21.89 o
   3  -3   2         24.25         22.03         2.24 o
   4  -3   2         34.28         34.14         2.96 o
   5  -3   2        103.93        109.32         5.02 o
  -5  -2   2         75.67         87.55         4.02 o
  -4  -2   2        209.85        196.08         4.91 o
  -3  -2   2        121.31        102.62         5.82 o
  -2  -2   2       1718.62       1773.10        25.20 o
  -1  -2   2         59.78         59.78         2.89 o
   0  -2   2        493.73        517.72        16.65 o
   1  -2   2          0.04          0.33         0.56 o
   2  -2   2         12.82         14.93         1.25 o
   3  -2   2         59.58         58.85         5.08 o
   4  -2   2          2.08          1.66         0.62 o
   5  -2   2         16.14         19.80         2.25 o
  -5  -1   2         40.32         51.39         3.69 o
  -4  -1   2         18.89         13.78         1.99 o
  -3  -1   2         32.54         28.89         3.39 o
  -2  -1   2          8.43          7.21         0.85 o
  -1  -1   2        538.48        589.83         6.62 o
   0  -1   2        173.02        197.56         7.06 o
   1  -1   2       1683.24       1646.67        10.50 o
   2  -1   2        249.47        261.94        17.11 o
   3  -1   2        972.54       1088.84        19.11 o
   4  -1   2         10.00         12.26         1.76 o
   5  -1   2          0.91         -0.07         0.45 o
  -6   0   2         45.99         53.90         2.76 o
  -5   0   2        278.55        302.46         8.63 o
  -4   0   2          8.77          5.48         2.40 o
  -3   0   2         50.02         44.41         3.93 o
  -2   0   2        636.50        600.72        11.44 o
  -1   0   2       1375.43       1359.43        12.14 o
   0   0   2        223.76        168.42         3.16 o
   1   0   2          0.09          3.92         1.14 o
   2   0   2          9.70          9.81         1.51 o
   3   0   2        450.77        487.07        13.24 o
   4   0   2         13.03         11.07         1.61 o
   5   0   2         16.36         17.86         1.47 o
   6   0   2          1.83          4.31         0.84 o
  -5   1   2          2.46          2.49         0.77 o
  -4   1   2         48.54         54.94         2.54 o
  -3   1   2         92.32        103.20         5.68 o
  -2   1   2        335.77        285.81         5.49 o
  -1   1   2       1795.23       1753.58        11.83 o
   0   1   2        847.45        938.67        28.70 o
   1   1   2        237.05        200.61         4.04 o
   2   1   2         24.77         27.15         1.86 o
   3   1   2        209.74        232.82         9.84 o
   4   1   2        397.70        398.23        10.09 o
   5   1   2         74.15         79.31         3.05 o
  -5   2   2         26.95         29.24         2.70 o
  -4   2   2         32.65         41.99         3.40 o
  -3   2   2        133.76        152.27         9.23 o
  -2   2   2         93.73        108.95         4.55 o
  -1   2   2          3.41          7.18         1.46 o
   0   2   2         16.02         13.75         1.37 o
   1   2   2        909.85       1072.19        10.95 o
   2   2   2        142.66        141.31         4.58 o
   3   2   2         16.68         13.78         1.43 o
   4   2   2        169.41        164.47         6.07 o
   5   2   2          6.43         10.09         1.62 o
  -5   3   2         46.90         50.07         3.33 o
  -4   3   2          4.42          2.82         0.95 o
  -3   3   2         97.43         96.05         4.95 o
  -2   3   2          0.31          4.46         1.05 o
  -1   3   2        142.80        153.33         8.35 o
   0   3   2          7.60          5.10         1.30 o
   1   3   2        433.84        509.90        11.55 o
   2   3   2          3.94          3.31         1.14 o
   3   3   2          1.46          1.33         0.34 o
   4   3   2          0.76          0.41         0.32 o
   5   3   2          1.69          3.28         0.67 o
  -5   4   2         13.01         13.58         1.46 o
  -4   4   2          0.92          0.67         0.51 o
  -3   4   2         56.03         52.91         3.75 o
  -2   4   2         20.83         19.78         2.28 o
  -1   4   2         25.16         25.83         1.16 o
   0   4   2          0.12          0.11         0.45 o
   1   4   2        103.86        102.84         2.44 o
   2   4   2          0.06         -0.03         0.30 o
   3   4   2          3.16          2.55         0.92 o
   4   4   2          0.96          1.15         0.41 o
  -4   5   2          5.10          4.81         0.90 o
  -3   5   2          0.44          0.61         0.54 o
  -2   5   2         34.32         32.94         3.10 o
  -1   5   2        166.47        171.72         4.21 o
   0   5   2         74.66         77.51         2.66 o
   1   5   2          0.10          0.01         0.35 o
   2   5   2        238.32        217.14         7.01 o
   3   5   2          0.23         -0.14         0.17 o
  -2   6   2          7.13          5.70         0.87 o
  -1   6   2          0.01          2.45         3.81 o
   0   6   2          9.60         12.91         1.68 o
   1   6   2         50.83         56.28         3.27 o
   0  -6   3          0.32          0.05         0.28 o
   1  -6   3         25.47         29.07         2.43 o
   2  -6   3         41.61         40.62         2.56 o
  -3  -5   3         20.52         19.32         1.73 o
  -2  -5   3          0.98          1.65         0.68 o
  -1  -5   3        177.00        184.32         6.05 o
   0  -5   3         76.19         75.92         2.28 o
   1  -5   3         18.62         22.01         1.27 o
   2  -5   3          5.45          4.27         0.84 o
   3  -5   3         51.67         45.24         3.55 o
   4  -5   3          5.02          5.25         0.99 o
  -4  -4   3         12.79          9.18         0.88 o
  -3  -4   3          0.29          0.57         0.32 o
  -2  -4   3         78.33         80.95         2.86 o
  -1  -4   3         35.23         35.60         1.56 o
   0  -4   3        755.76        763.01         7.13 o
   1  -4   3          1.35          1.65         0.27 o
   2  -4   3          4.36          7.94         1.09 o
   3  -4   3         24.07         26.76         1.92 o
   4  -4   3          0.16          0.14         0.49 o
   5  -4   3         88.75         89.92         3.77 o
  -5  -3   3          0.25          0.77         0.36 o
  -4  -3   3         18.61         17.53         2.29 o
  -3  -3   3          1.54          0.94         0.56 o
  -2  -3   3          7.20         10.81         2.49 o
  -1  -3   3        122.46        119.34         7.38 o
   0  -3   3          6.09          7.46         1.80 o
   1  -3   3         52.38         47.27         3.11 o
   2  -3   3        140.81        123.85         8.09 o
   3  -3   3         45.33         48.05         3.34 o
   4  -3   3         64.53         58.06         3.96 o
   5  -3   3         73.30         79.37         4.25 o
  -5  -2   3          3.04          2.62         0.73 o
  -4  -2   3        296.40        258.94         5.69 o
  -3  -2   3          0.11          0.00         0.24 o
  -2  -2   3         33.76         36.61         2.13 o
  -1  -2   3         26.56         36.18         2.00 o
   0  -2   3        331.78        345.90         7.95 o
   1  -2   3       2052.47       2209.36        27.02 o
   2  -2   3        356.38        390.84         6.54 o
   3  -2   3        407.51        439.61        30.52 o
   4  -2   3         55.66         52.71         3.77 o
   5  -2   3         58.63         65.13         4.06 o
  -5  -1   3         37.88         39.52         3.07 o
  -4  -1   3        285.57        249.37         5.54 o
  -3  -1   3         60.02         47.80         4.45 o
  -2  -1   3          6.79         10.46         1.16 o
  -1  -1   3          8.32          9.08         1.20 o
   0  -1   3       1149.93       1064.13        11.52 o
   1  -1   3       1054.97       1030.60        12.11 o
   2  -1   3        136.91        156.86        14.51 o
   3  -1   3        223.36        238.66         9.13 o
   4  -1   3         18.82         21.73         2.34 o
   5  -1   3         15.25         15.73         1.92 o
  -6   0   3        101.68        110.12         3.92 o
  -5   0   3          6.40          8.12         1.50 o
  -4   0   3         37.26         35.02         2.68 o
  -3   0   3         53.22         41.75         3.83 o
  -2   0   3         19.81         27.99         2.50 o
  -1   0   3        150.89        190.55         4.75 o
   0   0   3        461.96        535.80         6.81 o
   1   0   3        795.17        802.65         9.91 o
   2   0   3         66.01         73.89         4.12 o
   3   0   3        186.92        166.63         7.90 o
   4   0   3         63.80         68.07         2.82 o
   5   0   3          2.22          1.83         0.45 o
   6   0   3         41.43         49.91         2.57 o
  -5   1   3         13.24         13.43         1.79 o
  -4   1   3          0.93          1.33         0.40 o
  -3   1   3         10.94         12.85         2.06 o
  -2   1   3        189.97        189.42         4.58 o
  -1   1   3       6350.07       5964.96        17.68 o
   0   1   3         96.12         91.51         1.99 o
   1   1   3        106.89        110.74         3.04 o
   2   1   3         25.85         31.87         2.08 o
   3   1   3        431.83        369.81        12.52 o
   4   1   3         64.63         61.52         3.93 o
   5   1   3         58.70         61.19         3.25 o
  -5   2   3         70.24         77.71         4.41 o
  -4   2   3         98.86         96.37         5.12 o
  -3   2   3         34.37         39.71         5.31 o
  -2   2   3         36.50         40.79         7.55 o
  -1   2   3       1188.25       1327.22        44.82 o
   0   2   3        257.09        275.61         6.04 o
   1   2   3        518.85        598.25        10.34 o
   2   2   3        173.27        168.01         4.65 o
   3   2   3         48.51         51.43         4.88 o
   4   2   3          6.12         12.00         1.62 o
   5   2   3         66.94         70.63         3.06 o
  -5   3   3          3.79          5.85         1.18 o
  -4   3   3         57.23         53.84         3.89 o
  -3   3   3          0.12         -0.24         0.33 o
  -2   3   3         44.90         43.39         3.44 o
  -1   3   3        156.08        181.13         9.15 o
   0   3   3        292.22        384.41        13.21 o
   1   3   3          0.00          0.59         0.60 o
   2   3   3         57.60         54.52         3.21 o
   3   3   3         48.48         43.42         2.04 o
   4   3   3          0.02          1.06         0.43 o
  -5   4   3         24.46         26.92         2.02 o
  -4   4   3         13.55         15.12         1.92 o
  -3   4   3         15.17         11.82         1.78 o
  -2   4   3          0.11          0.76         0.53 o
  -1   4   3         18.21         17.81         1.06 o
   0   4   3        547.83        548.69         6.00 o
   1   4   3         15.98         20.81         1.22 o
   2   4   3        302.37        245.80         6.11 o
   3   4   3         97.55         94.39         5.10 o
   4   4   3         40.41         41.11         2.54 o
  -4   5   3         35.19         35.17         2.34 o
  -3   5   3         90.57         80.24         4.49 o
  -2   5   3          0.66          0.66         0.30 o
  -1   5   3         23.52         22.96         1.81 o
   0   5   3        128.00        130.82         3.44 o
   1   5   3         41.99         39.62         2.27 o
   2   5   3          6.96          5.20         0.76 o
   3   5   3          6.15          8.21         1.03 o
  -2   6   3        212.98        198.35         5.32 o
  -1   6   3         19.83         25.21         3.25 o
   0   6   3         48.84         50.56         3.25 o
   1   6   3          9.99         12.54         1.50 o
  -1  -6   4         55.95         64.99         2.87 o
   0  -6   4          2.45          3.13         0.75 o
   1  -6   4         60.09         64.01         2.52 o
   2  -6   4         23.74         21.02         1.79 o
  -3  -5   4          9.24          9.82         0.79 o
  -2  -5   4         48.45         45.21         4.08 o
  -1  -5   4         96.41        102.44         5.74 o
   0  -5   4        701.80        690.56         8.16 o
   1  -5   4          6.56          5.85         0.73 o
   2  -5   4         75.36         66.45         2.55 o
   3  -5   4          1.56          1.76         0.86 o
   4  -5   4         24.99         23.65         2.00 o
  -4  -4   4          2.26          2.63         0.48 o
  -3  -4   4         15.58         12.57         1.32 o
  -2  -4   4          7.77          6.97         0.83 o
  -1  -4   4          9.85          9.47         0.94 o
   0  -4   4         49.52         39.91         1.63 o
   1  -4   4         24.36         20.37         1.17 o
   2  -4   4         44.16         42.64         2.85 o
   3  -4   4          0.79          0.85         0.64 o
   4  -4   4          0.33          0.24         0.39 o
   5  -4   4         69.92         72.77         3.34 o
  -5  -3   4          0.33          0.82         0.26 o
  -4  -3   4         68.43         60.97         4.28 o
  -3  -3   4          1.47         -0.67         0.67 o
  -2  -3   4         64.87         58.08         5.84 o
  -1  -3   4        414.50        411.30        11.94 o
   0  -3   4         43.60         45.68         4.39 o
   1  -3   4        184.95        211.97        12.02 o
   2  -3   4          0.90         -0.87         0.87 o
   3  -3   4          0.18          0.10         0.20 o
   4  -3   4        107.68        102.96         5.23 o
   5  -3   4         28.45         30.32         2.64 o
  -5  -2   4         24.20         26.17         2.17 o
  -4  -2   4         16.47         14.03         1.77 o
  -3  -2   4          9.65         10.62         1.12 o
  -2  -2   4        205.30        221.44         5.12 o
   0  -2   4         34.86         42.11         1.54 o
   1  -2   4        785.56        833.28        10.02 o
   2  -2   4         45.49         42.76         2.20 o
   3  -2   4          3.52          3.54         1.40 o
   4  -2   4        233.94        205.84         7.69 o
   5  -2   4          0.00          0.13         0.47 o
  -5  -1   4         24.63         27.65         2.60 o
  -4  -1   4        254.48        240.60         5.46 o
  -3  -1   4         71.79         74.74         5.52 o
  -2  -1   4         87.59         79.12         3.04 o
  -1  -1   4        235.44        223.39         6.05 o
   0  -1   4         48.98         39.59         2.48 o
   1  -1   4       2726.84       2644.86        22.10 o
   2  -1   4         91.45         95.02         3.45 o
   3  -1   4         21.57         17.89         2.74 o
   4  -1   4         18.89         18.55         2.19 o
   5  -1   4         67.51         75.35         4.17 o
  -6   0   4          7.23          8.89         1.12 o
  -5   0   4         57.79         63.88         3.97 o
  -4   0   4         26.87         25.71         2.54 o
  -3   0   4          2.62          2.99         0.91 o
  -2   0   4        472.63        517.13        11.01 o
  -1   0   4       7707.29       8693.52        37.22 o
   0   0   4          6.55          6.88         0.87 o
   1   0   4        154.35        169.87         4.85 o
   2   0   4        544.99        596.54        12.13 o
   3   0   4         35.14         29.22         3.44 o
   4   0   4          6.12          5.16         0.76 o
   5   0   4          6.82          7.43         0.89 o
   6   0   4         33.75         39.90         2.22 o
  -5   1   4          3.08          4.71         1.15 o
  -4   1   4         67.47         60.27         2.71 o
  -3   1   4         72.83         81.68         3.78 o
  -2   1   4        107.36        110.59         4.52 o
  -1   1   4       3661.91       3430.67        21.50 o
   0   1   4         11.32          9.13         0.49 o
   1   1   4        190.09        188.44         3.91 o
   2   1   4        207.95        198.08        24.64 o
   3   1   4        258.31        322.13        11.83 o
   4   1   4          8.50          9.48         1.67 o
   5   1   4         16.42         16.76         1.39 o
  -5   2   4         10.13         11.09         1.63 o
  -4   2   4          3.26          3.59         1.07 o
  -3   2   4          4.68          5.79         1.70 o
  -2   2   4          1.23          2.24         0.78 o
  -1   2   4         68.93         75.42         2.68 o
   0   2   4        734.76        860.49        10.99 o
   1   2   4        309.41        360.13        14.06 o
   2   2   4         65.88         64.70         5.50 o
   3   2   4          0.81          1.38         0.41 o
   4   2   4        553.45        493.03        19.36 o
   5   2   4          0.00          0.08         0.21 o
  -5   3   4        148.14        152.11         5.78 o
  -4   3   4         32.31         36.36         3.24 o
  -3   3   4        132.87        128.66         5.82 o
  -2   3   4        297.81        314.08         9.34 o
  -1   3   4        160.35        178.80         9.27 o
   0   3   4          0.02          1.14         1.03 o
   1   3   4         65.74         76.23         6.34 o
   2   3   4          3.15          2.77         0.44 o
   3   3   4          0.00          0.24         0.31 o
   4   3   4         24.36         20.23         1.57 o
  -5   4   4         29.05         35.39         2.27 o
  -4   4   4        168.63        162.87         6.32 o
  -3   4   4         51.78         43.11         3.44 o
  -2   4   4         53.90         50.75         3.82 o
  -1   4   4         76.96         81.30         2.68 o
   0   4   4        397.59        404.22         6.64 o
   1   4   4          3.89          4.40         0.64 o
   2   4   4          2.83          2.66         0.50 o
   3   4   4         46.34         40.98         2.32 o
   4   4   4          0.10          0.23         0.27 o
  -4   5   4          4.77          3.99         0.74 o
  -3   5   4          0.23          0.84         0.54 o
  -2   5   4        188.06        185.10         5.01 o
  -1   5   4         55.71         54.61         2.75 o
   0   5   4        431.33        427.88         7.77 o
   1   5   4          3.04          3.59         0.70 o
   2   5   4          0.32          0.94         0.33 o
   3   5   4          2.89          2.54         0.51 o
  -2   6   4        105.00        111.09         3.75 o
  -1   6   4          1.90          3.70         4.43 o
   0   6   4          8.29          7.84         1.28 o
   1   6   4         10.34         10.31         1.33 o
  -1  -6   5          2.98          2.36         0.56 o
   0  -6   5         22.56         23.16         2.03 o
   1  -6   5         10.18         13.08         3.23 o
   2  -6   5         23.39         18.97         1.64 o
  -3  -5   5          0.41          0.14         0.14 o
  -2  -5   5         30.31         31.23         1.80 o
  -1  -5   5          2.15          1.54         0.68 o
   0  -5   5        112.72        117.32         2.55 o
   1  -5   5         59.48         56.44         2.33 o
   2  -5   5         56.22         57.58         2.37 o
   3  -5   5         28.47         27.06         2.60 o
   4  -5   5         16.52         15.08         1.53 o
  -4  -4   5         21.00         21.37         1.11 o
  -3  -4   5         14.93         11.91         1.21 o
  -2  -4   5        136.57        132.61         4.43 o
  -1  -4   5        280.54        267.27         4.29 o
   0  -4   5          5.42          5.84         0.62 o
   1  -4   5         24.20         20.45         1.18 o
   2  -4   5          7.49          5.50         0.92 o
   3  -4   5          0.00          0.37         0.45 o
   4  -4   5         15.93         16.78         1.38 o
   5  -4   5        127.97        128.44         4.27 o
  -5  -3   5         27.45         29.18         1.82 o
  -4  -3   5         80.74         70.29         4.46 o
  -3  -3   5         73.43         63.80         4.68 o
  -2  -3   5          0.26          0.81         0.67 o
  -1  -3   5        164.23        170.46         9.04 o
   0  -3   5        253.70        248.00        10.51 o
   1  -3   5         11.15         12.93         2.33 o
   2  -3   5        135.43        145.02         8.78 o
   3  -3   5          0.71          1.50         0.56 o
   4  -3   5        469.87        456.15        11.13 o
   5  -3   5          2.61          3.09         0.75 o
  -5  -2   5          1.87          1.93         0.65 o
  -4  -2   5         93.69         93.56         4.86 o
  -3  -2   5          0.34          0.16         0.26 o
  -2  -2   5         45.50         55.45         3.24 o
  -1  -2   5        110.65        128.43         3.42 o
   0  -2   5        191.35        223.90         6.22 o
   1  -2   5         78.52         80.42         4.65 o
   2  -2   5          8.16         13.35         2.18 o
   3  -2   5         99.72         92.90         6.80 o
   4  -2   5          8.25          8.02         1.48 o
   5  -2   5          5.82          6.67         1.30 o
  -5  -1   5          7.98          8.02         1.38 o
  -4  -1   5         41.58         35.52         3.02 o
  -3  -1   5        377.06        359.88        12.36 o
  -2  -1   5        137.55        136.58        18.40 o
  -1  -1   5        958.61        890.31        12.85 o
   0  -1   5          3.40          1.70         0.57 o
   1  -1   5       3612.64       3251.37        26.31 o
   2  -1   5         12.51         19.20         2.14 o
   3  -1   5        196.03        208.56         9.66 o
   4  -1   5          2.70          2.22         0.66 o
   5  -1   5         23.52         26.27         2.39 o
  -5   0   5         36.10         38.25         3.08 o
  -4   0   5          6.13          4.42         1.15 o
  -3   0   5         46.30         43.97         4.07 o
  -2   0   5       1419.58       1190.46        17.48 o
  -1   0   5       2013.04       2135.23        18.85 o
   0   0   5        129.68        135.17         4.53 o
   1   0   5       2721.96       2260.14        41.10 o
   2   0   5       1006.63        969.70        16.19 o
   3   0   5         47.69         50.69         4.71 o
   4   0   5          1.36          1.32         0.48 o
   5   0   5         19.33         22.53         2.34 o
  -5   1   5          2.50          1.97         0.69 o
  -4   1   5         10.35          9.05         1.06 o
  -3   1   5          1.05          2.86         0.77 o
  -2   1   5        980.04       1071.82        11.05 o
  -1   1   5         27.01         20.82         2.02 o
   0   1   5         17.95         24.05         1.01 o
   1   1   5        976.14        964.87         9.68 o
   2   1   5         97.93         83.79         3.52 o
   3   1   5         13.25         14.97         2.58 o
   4   1   5        658.31        608.47        12.76 o
   5   1   5         41.03         44.96         2.25 o
  -5   2   5        155.43        149.91         6.10 o
  -4   2   5          5.50          2.58         0.88 o
  -3   2   5         58.61         73.65         6.14 o
  -2   2   5        180.40        221.18         6.90 o
  -1   2   5         62.37         76.52         2.75 o
   0   2   5         49.77         52.21         2.78 o
   1   2   5        324.64        350.55         8.22 o
   2   2   5         76.48         83.82         4.48 o
   3   2   5        361.27        347.40        11.57 o
   4   2   5          0.66          1.10         0.54 o
   5   2   5          0.00          0.34         0.21 o
  -5   3   5          3.83          7.27         1.23 o
  -4   3   5          8.80          7.19         1.42 o
  -3   3   5          0.01         -0.11         0.36 o
  -2   3   5        278.51        312.33        12.04 o
  -1   3   5          0.51          1.64         1.60 o
   0   3   5        184.96        231.81        10.58 o
   1   3   5          2.97          3.01         1.30 o
   2   3   5         24.14         28.49         2.38 o
   3   3   5        422.58        394.19         8.43 o
   4   3   5         26.23         25.26         1.69 o
  -5   4   5         77.82         87.13         3.49 o
  -4   4   5          5.05          4.63         1.16 o
  -3   4   5         42.09         42.11         2.42 o
  -2   4   5         84.46         85.61         5.00 o
  -1   4   5         96.54         92.66         3.55 o
   0   4   5         20.13         21.88         1.20 o
   1   4   5          0.24          1.70         0.62 o
   2   4   5         57.00         54.46         1.99 o
   3   4   5          7.63          5.98         0.89 o
   4   4   5          5.65          7.83         0.94 o
  -3   5   5         27.72         24.87         2.30 o
  -2   5   5          1.68          2.08         0.51 o
  -1   5   5         83.86         81.19         2.73 o
   0   5   5         24.23         30.92         2.74 o
   1   5   5         99.87         95.74         2.82 o
   2   5   5          0.49          0.96         0.34 o
  -1   6   5          2.46          1.07         0.32 o
   0   6   5         51.70         59.20         3.35 o
   1   6   5         12.87          9.48         1.20 o
  -1  -6   6         37.03         41.61         2.32 o
   0  -6   6         13.17         14.78         1.63 o
   1  -6   6         20.38         26.36         4.34 o
   2  -6   6          0.27          0.19         0.21 o
  -3  -5   6          2.32          1.79         0.35 o
  -2  -5   6          0.01          0.16         0.29 o
  -1  -5   6         37.77         40.39         3.16 o
   0  -5   6        125.33        137.51         3.07 o
   1  -5   6          4.79          5.04         0.68 o
   2  -5   6         30.81         30.79         1.97 o
   3  -5   6         61.48         64.14         3.96 o
   4  -5   6          0.17          0.56         0.34 o
  -4  -4   6         10.90          9.19         0.67 o
  -3  -4   6         54.90         56.54         2.67 o
  -2  -4   6          2.26          2.14         0.58 o
  -1  -4   6        190.23        188.60         3.94 o
   0  -4   6         10.64         10.67         0.85 o
   1  -4   6         63.43         62.55         2.33 o
   2  -4   6        103.11         92.87         5.86 o
   3  -4   6          6.41          7.44         1.47 o
   4  -4   6         64.65         70.03         4.04 o
   5  -4   6          5.69          6.44         0.94 o
  -4  -3   6         29.12         23.28         2.49 o
  -3  -3   6          4.06          3.52         1.19 o
  -2  -3   6         60.87         58.06         3.32 o
  -1  -3   6          4.27          2.03         1.01 o
   0  -3   6          9.49         10.72         2.33 o
   1  -3   6        512.63        582.26        15.89 o
   2  -3   6         29.64         32.06         4.18 o
   3  -3   6         19.28         20.42         1.61 o
   4  -3   6        175.23        177.74         6.99 o
   5  -3   6          0.99          0.83         0.43 o
  -5  -2   6         39.03         38.65         4.13 o
  -4  -2   6         20.95         19.83         2.24 o
  -3  -2   6          2.52          8.32         1.40 o
  -2  -2   6         49.21         41.51         2.29 o
  -1  -2   6         35.58         34.02         4.04 o
   0  -2   6        108.43        120.58         3.52 o
   1  -2   6        703.69        615.74        13.57 o
   2  -2   6        249.68        268.38        10.11 o
   3  -2   6          3.46          4.56         1.58 o
   4  -2   6          6.64          7.21         1.51 o
   5  -2   6         11.46         11.83         1.22 o
  -5  -1   6          3.50          3.40         0.91 o
  -4  -1   6         26.17         29.67         2.83 o
  -3  -1   6          0.04          0.25         0.64 o
  -2  -1   6        125.15        115.49         6.00 o
  -1  -1   6        711.14        722.44        12.24 o
   0  -1   6        358.55        347.07        24.92 o
   1  -1   6        833.75        744.10        13.37 o
   2  -1   6         26.06         25.08         2.84 o
   3  -1   6         18.27         16.01         2.73 o
   4  -1   6         44.74         50.65         3.71 o
   5  -1   6          4.58          3.57         0.91 o
  -5   0   6          0.03          0.46         0.33 o
  -4   0   6         68.46         64.01         4.20 o
  -3   0   6         23.58         22.54         2.96 o
  -2   0   6         88.26        117.63         5.55 o
  -1   0   6       3510.49       3364.25        34.77 o
   0   0   6        457.16        413.75         9.01 o
   1   0   6        232.58        220.92         6.59 o
   2   0   6       1713.37       1759.72        22.86 o
   3   0   6          0.13          0.14         0.36 o
   4   0   6         44.90         46.08         2.54 o
   5   0   6          2.96          4.35         0.72 o
  -5   1   6          3.35          2.88         0.85 o
  -4   1   6        101.57         88.26         4.29 o
  -3   1   6         48.71         58.02         6.22 o
  -2   1   6        325.68        349.37        33.91 o
  -1   1   6        709.73        764.74         7.73 o
   0   1   6        383.44        420.11         4.77 o
   1   1   6          3.76          6.26         1.06 o
   2   1   6        153.26        170.22         5.20 o
   3   1   6         69.69         70.88         5.72 o
   4   1   6         10.12          7.60         1.44 o
   5   1   6          7.71          9.51         1.00 o
  -5   2   6          5.95          4.21         1.02 o
  -4   2   6         68.77         73.08         4.55 o
  -3   2   6         11.30          9.96         2.40 o
  -2   2   6       1069.08       1175.39        31.11 o
  -1   2   6         48.35         53.19         2.67 o
   0   2   6        122.07        141.22         6.29 o
   1   2   6          5.17          6.98         1.19 o
   2   2   6        268.85        276.98         8.39 o
   3   2   6        591.96        610.90        12.12 o
   4   2   6          3.78          1.74         0.74 o
   5   2   6         25.43         26.00         1.22 o
  -5   3   6          0.12         -0.05         0.46 o
  -4   3   6         92.10         91.31         5.17 o
  -3   3   6         15.52         15.39         1.47 o
  -2   3   6         76.21         74.35         4.66 o
  -1   3   6          6.08          4.52         1.53 o
   0   3   6        467.26        566.84        17.04 o
   1   3   6         69.82         71.12         6.44 o
   2   3   6          2.78          2.69         0.60 o
   3   3   6         52.74         49.30         2.13 o
   4   3   6         29.04         32.02         1.85 o
  -4   4   6          8.59          9.74         1.51 o
  -3   4   6         47.35         49.43         2.64 o
  -2   4   6         17.04         16.63         2.28 o
  -1   4   6         37.61         44.19         3.29 o
   0   4   6          6.06          9.20         0.78 o
   1   4   6         73.15         72.53         2.59 o
   2   4   6          4.14          4.32         0.56 o
   3   4   6         39.00         35.32         2.37 o
  -3   5   6          9.84         10.04         0.98 o
  -2   5   6          0.60          0.80         0.34 o
  -1   5   6         12.45         11.72         1.02 o
   0   5   6         22.27         25.10         2.62 o
   1   5   6        112.97        105.28         3.31 o
   2   5   6         18.59         18.82         1.31 o
  -1   6   6         43.60         48.46         2.74 o
   0   6   6         10.18         11.54         1.45 o
   1   6   6         23.96         27.49         1.96 o
  -1  -6   7          0.04          0.04         0.22 o
   0  -6   7          1.96          2.69         0.67 o
   1  -6   7         11.65         12.28         1.51 o
   2  -6   7          0.69          1.66         0.51 o
  -3  -5   7         10.21         11.97         1.37 o
  -2  -5   7         73.28         88.88         4.15 o
  -1  -5   7         13.52         13.42         1.75 o
   0  -5   7         12.22         12.75         1.28 o
   1  -5   7          2.03          3.17         0.51 o
   2  -5   7         29.25         28.40         1.61 o
   3  -5   7          0.03         -0.11         0.29 o
  -4  -4   7          0.28          0.82         0.18 o
  -3  -4   7          0.26          0.13         0.25 o
  -2  -4   7         15.14         14.96         1.46 o
  -1  -4   7        529.58        496.92         8.60 o
   0  -4   7        303.95        314.10         5.24 o
   1  -4   7         22.00         17.41         1.53 o
   2  -4   7          3.66          3.02         0.95 o
   3  -4   7         13.13         15.31         2.25 o
   4  -4   7         68.91         72.27         4.01 o
  -4  -3   7         30.87         29.59         2.72 o
  -3  -3   7        317.99        309.34        10.05 o
  -2  -3   7         46.10         45.99         3.63 o
  -1  -3   7        745.13        699.79        19.08 o
   0  -3   7         65.76         60.29         5.50 o
   1  -3   7         30.01         29.68         3.61 o
   2  -3   7         25.57         28.52         4.03 o
   3  -3   7        109.15        102.65         5.16 o
   4  -3   7         47.79         50.99         3.78 o
   5  -3   7          5.20          6.19         1.14 o
  -5  -2   7         26.94         25.42         3.19 o
  -4  -2   7          1.37          1.17         0.58 o
  -3  -2   7        114.43        118.99         5.32 o
  -2  -2   7        161.19        155.66         5.52 o
  -1  -2   7         51.53         50.90         3.67 o
   0  -2   7        291.60        337.01         9.57 o
   1  -2   7        546.93        509.82        12.91 o
   2  -2   7        465.40        433.12        13.55 o
   3  -2   7         12.59         12.01         2.57 o
   4  -2   7         24.73         25.17         2.74 o
   5  -2   7          2.20          2.30         0.80 o
  -5  -1   7          4.06          3.74         0.99 o
  -4  -1   7          0.69          1.33         0.66 o
  -3  -1   7          2.48          4.30         1.38 o
  -2  -1   7        119.22        131.69         6.65 o
  -1  -1   7       1841.48       1785.41        12.02 o
   0  -1   7        386.41        405.63        22.04 o
   1  -1   7        117.23        103.57         5.29 o
   2  -1   7        972.43        966.23        18.63 o
   3  -1   7          0.63         -0.08         0.28 o
   4  -1   7          5.00          4.22         1.08 o
   5  -1   7         39.69         42.09         3.01 o
  -5   0   7          3.93          4.03         1.11 o
  -4   0   7          2.42          2.58         0.87 o
  -3   0   7        506.87        483.74        10.29 o
  -2   0   7        233.71        233.85         8.13 o
  -1   0   7        537.03        535.43         7.79 o
   0   0   7        328.51        338.83         8.37 o
   1   0   7        199.78        219.31         7.09 o
   2   0   7          6.33          5.42         1.31 o
   3   0   7         58.04         66.56         5.64 o
   4   0   7        129.40        140.28         4.45 o
   5   0   7         49.81         50.14         2.37 o
  -5   1   7          7.02          4.83         1.09 o
  -4   1   7         24.02         25.11         1.51 o
  -3   1   7         32.45         30.95         2.56 o
  -2   1   7       1661.75       1869.38        78.81 o
  -1   1   7        143.49        133.52         3.47 o
   0   1   7       1454.48       1603.22        14.99 o
   1   1   7        107.70        111.28         5.32 o
   2   1   7          1.17          0.42         0.46 o
   3   1   7         80.95         90.04         6.53 o
   4   1   7         61.95         60.76         4.17 o
   5   1   7         22.76         23.76         1.92 o
  -5   2   7         46.57         47.54         3.32 o
  -4   2   7          0.22          0.04         0.26 o
  -3   2   7         28.96         29.43         2.29 o
  -2   2   7       1363.66       1446.82        37.79 o
  -1   2   7         68.98         92.38         3.19 o
   0   2   7         67.72        104.63         4.13 o
   1   2   7         73.36         81.63         4.14 o
   2   2   7          7.82          9.59         1.58 o
   3   2   7         54.02         62.80         3.94 o
   4   2   7        132.90        125.83         5.70 o
   5   2   7          2.88          1.94         0.39 o
  -5   3   7          0.21          0.35         0.24 o
  -4   3   7        170.16        171.60         6.98 o
  -3   3   7          0.40          0.58         0.24 o
  -2   3   7         36.00         43.96         3.62 o
  -1   3   7          7.24          9.68         2.31 o
   0   3   7          2.99          2.61         1.40 o
   1   3   7        158.84        180.63        10.52 o
   2   3   7         80.12         81.45         4.75 o
   3   3   7         36.61         34.41         2.15 o
   4   3   7          1.50          1.54         0.35 o
  -4   4   7         30.58         31.66         2.72 o
  -3   4   7          0.03          0.39         0.45 o
  -2   4   7          0.68          1.27         0.79 o
  -1   4   7        164.58        161.65         4.98 o
   0   4   7          3.79          2.48         0.45 o
   1   4   7         39.72         45.67         2.06 o
   2   4   7          5.80          4.96         0.59 o
   3   4   7          0.02         -0.03         0.26 o
  -3   5   7          6.11          4.33         0.93 o
  -2   5   7         56.98         62.27         2.70 o
  -1   5   7         11.46         10.59         1.49 o
   0   5   7          6.27          4.77         0.85 o
   1   5   7         20.21         21.66         1.47 o
   2   5   7          0.32          0.29         0.34 o
  -1   6   7          5.16          5.87         0.91 o
   0   6   7          2.03          1.48         0.49 o
  -1  -6   8          2.73          3.82         0.69 o
   0  -6   8         18.94         21.26         1.87 o
   1  -6   8         14.53         16.52         1.68 o
  -3  -5   8          0.35         -0.08         0.22 o
  -2  -5   8          1.68          1.96         0.52 o
  -1  -5   8         84.93         97.61         5.82 o
   0  -5   8          5.59          5.67         0.83 o
   1  -5   8         15.03         11.76         1.04 o
   2  -5   8         20.04         17.24         1.24 o
   3  -5   8         12.30         11.36         1.07 o
  -4  -4   8          0.24          0.55         0.35 o
  -3  -4   8          0.93          1.11         0.34 o
  -2  -4   8          0.00          0.58         0.33 o
  -1  -4   8        303.67        293.23        19.76 o
   0  -4   8        105.77        114.66         3.66 o
   1  -4   8         32.25         31.98         2.07 o
   2  -4   8         25.84         22.06         2.56 o
   3  -4   8         10.24         11.07         1.23 o
   4  -4   8         21.35         21.91         2.08 o
  -4  -3   8         16.41         13.48         1.22 o
  -3  -3   8        104.14        100.43         5.53 o
  -2  -3   8        137.86        132.57         6.08 o
  -1  -3   8         10.06         11.90         2.54 o
   0  -3   8        153.62        168.52         9.28 o
   1  -3   8          2.18          2.72         1.12 o
   2  -3   8        208.73        212.44        11.30 o
   3  -3   8         62.78         59.45         4.03 o
   4  -3   8        376.31        401.70        10.61 o
   5  -3   8         19.59         18.24         1.88 o
  -5  -2   8         96.69         84.51         2.52 o
  -4  -2   8          7.95          8.68         1.51 o
  -3  -2   8        512.26        525.88        11.45 o
  -2  -2   8          3.29          4.23         0.88 o
  -1  -2   8         32.89         33.94         3.22 o
   0  -2   8         46.84         53.37         2.34 o
   1  -2   8          4.68          2.31         0.90 o
   2  -2   8        443.51        406.93        13.85 o
   3  -2   8        464.32        468.13        11.13 o
   4  -2   8          1.83          2.23         0.84 o
   5  -2   8          3.93          2.98         0.84 o
  -5  -1   8         24.86         22.56         2.23 o
  -4  -1   8         21.16         23.37         2.63 o
  -3  -1   8         60.68         52.16         5.06 o
  -2  -1   8        626.55        597.78        14.52 o
  -1  -1   8        440.67        485.51        11.43 o
   0  -1   8        733.29        759.50        37.21 o
   1  -1   8        454.97        396.51        11.06 o
   2  -1   8        172.53        191.34         8.75 o
   3  -1   8          0.00          0.27         0.45 o
   4  -1   8         64.22         73.13         3.24 o
   5  -1   8         99.13         86.81         4.26 o
  -5   0   8          0.79          0.42         0.76 o
  -4   0   8         25.29         26.73         2.73 o
  -3   0   8          0.22          0.20         0.63 o
  -2   0   8        476.76        520.77         9.31 o
  -1   0   8         99.28        103.30        10.51 o
   0   0   8        372.38        404.42         9.64 o
   1   0   8        217.87        225.97         8.00 o
   2   0   8        225.58        248.71         9.44 o
   3   0   8          7.30         13.78         2.71 o
   4   0   8         60.56         63.09         4.40 o
   5   0   8          0.88          1.08         0.56 o
  -5   1   8         21.50         16.57         1.98 o
  -4   1   8          1.28          1.40         0.39 o
  -3   1   8          0.37          2.60         0.75 o
  -2   1   8        552.76        594.47         9.76 o
  -1   1   8        145.35        170.24         4.14 o
   0   1   8         76.28         75.84         2.86 o
   1   1   8        490.78        494.66        13.49 o
   2   1   8          2.69          1.95         0.48 o
   3   1   8          0.51          0.51         1.06 o
   4   1   8          7.79          6.69         0.98 o
   5   1   8          7.35          6.77         0.84 o
  -5   2   8          0.07          0.24         0.39 o
  -4   2   8         22.02         19.02         1.68 o
  -3   2   8         15.65         14.43         1.38 o
  -2   2   8         63.58         73.50         4.31 o
  -1   2   8        217.11        243.11         6.70 o
   0   2   8        606.43        738.68        11.39 o
   1   2   8          5.47          5.48         1.06 o
   2   2   8          0.08          2.17         4.82 o
   3   2   8        916.83        940.06        15.56 o
   4   2   8         30.01         26.25         2.65 o
   5   2   8          3.60          4.45         0.81 o
  -5   3   8         32.28         30.89         2.47 o
  -4   3   8         43.48         38.72         2.32 o
  -3   3   8         68.78         64.96         3.11 o
  -2   3   8          0.33          2.72         0.65 o
  -1   3   8        102.79        126.69         8.34 o
   0   3   8         17.45         20.98         3.43 o
   1   3   8        415.63        418.78        16.34 o
   2   3   8        152.50        155.84         6.63 o
   3   3   8         93.77         85.13         3.64 o
   4   3   8         61.60         59.83         2.37 o
  -4   4   8        118.46        116.82         5.04 o
  -3   4   8          6.81          5.90         0.89 o
  -2   4   8         12.59         13.63         2.12 o
  -1   4   8         36.93         36.43         2.38 o
   0   4   8          8.94         11.15         1.08 o
   1   4   8        245.51        236.40         5.98 o
   2   4   8         91.37         79.13         2.75 o
   3   4   8         15.12         12.69         1.71 o
  -3   5   8          0.20          0.19         0.26 o
  -2   5   8        117.25        117.18         5.50 o
  -1   5   8          9.13          8.49         1.08 o
   0   5   8         16.27         17.03         1.55 o
   1   5   8         43.13         39.81         2.37 o
   2   5   8          5.29          6.23         1.02 o
   0   6   8         69.69         76.91         3.36 o
   0  -6   9          8.82          9.75         1.22 o
   1  -6   9         26.80         34.55         2.34 o
  -2  -5   9         50.11         56.64         2.31 o
  -1  -5   9         46.92         50.41         2.41 o
   0  -5   9         12.13         19.41         4.59 o
   1  -5   9         48.92         49.77         2.07 o
   2  -5   9         46.33         43.95         1.90 o
   3  -5   9          0.35          0.79         0.38 o
  -4  -4   9          6.42          6.84         0.90 o
  -3  -4   9          0.15          0.04         0.18 o
  -2  -4   9          7.39          7.63         1.01 o
  -1  -4   9         13.39         14.27         1.98 o
   0  -4   9         19.73         20.88         2.52 o
   1  -4   9          1.79          2.13         0.84 o
   2  -4   9          5.32          5.01         1.23 o
   3  -4   9         11.16         11.22         1.22 o
   4  -4   9        167.74        169.24         5.68 o
  -4  -3   9         17.02         17.08         1.30 o
  -3  -3   9        133.93        130.82         6.14 o
  -2  -3   9          0.09          0.60         0.54 o
  -1  -3   9        128.35        136.04         8.75 o
   0  -3   9         27.54         29.97         4.03 o
   1  -3   9          0.18          0.81         0.69 o
   2  -3   9        190.67        192.65         5.00 o
   3  -3   9        129.47        123.21         5.83 o
   4  -3   9         18.22         20.16         2.44 o
   5  -3   9         18.72         17.87         1.81 o
  -5  -2   9          3.11          3.44         0.53 o
  -4  -2   9         39.14         42.30         3.28 o
  -3  -2   9        155.85        164.04         6.50 o
  -2  -2   9          9.09          6.59         1.64 o
  -1  -2   9         10.47         13.26         2.11 o
   0  -2   9        960.62       1002.17        10.12 o
   1  -2   9         15.27          9.81         1.96 o
   2  -2   9       1130.33       1025.54        22.77 o
   3  -2   9        266.55        263.89         8.51 o
   4  -2   9         57.29         53.13         4.08 o
   5  -2   9          6.64          4.65         1.06 o
  -5  -1   9         10.99          8.33         1.37 o
  -4  -1   9         51.77         48.45         3.72 o
  -3  -1   9         47.31         44.85         3.35 o
  -2  -1   9         41.63         40.90         3.96 o
  -1  -1   9          1.44          4.23         1.49 o
   0  -1   9        692.42        675.71        23.97 o
   1  -1   9         61.42         58.66         4.46 o
   2  -1   9         18.18         20.22         2.96 o
   3  -1   9         41.07         40.03         4.84 o
   4  -1   9         11.78         12.69         1.36 o
   5  -1   9          2.98          2.55         0.74 o
  -5   0   9          2.78          2.09         0.52 o
  -4   0   9         46.20         44.53         3.53 o
  -3   0   9         41.47         50.70         4.94 o
  -2   0   9         16.55         16.65         3.04 o
  -1   0   9        168.52        158.05         4.96 o
   0   0   9         85.89         95.07         5.04 o
   1   0   9        524.30        560.24        13.25 o
   2   0   9        283.45        292.77        10.86 o
   3   0   9          0.11         -1.01         1.01 o
   4   0   9         19.13         27.93         2.92 o
   5   0   9          2.22          3.11         0.80 o
  -5   1   9          9.75          8.49         0.97 o
  -4   1   9          1.16          0.22         0.27 o
  -3   1   9          2.29          4.86         1.10 o
  -2   1   9         13.39         12.92         2.03 o
  -1   1   9        275.11        273.69        14.95 o
   0   1   9        297.69        292.94        11.20 o
   1   1   9        213.29        234.57        10.70 o
   2   1   9         40.49         38.07         2.28 o
   3   1   9         87.74         75.27         4.48 o
   4   1   9         10.80         12.06         1.92 o
   5   1   9          0.00          0.26         0.17 o
  -5   2   9          4.09          3.09         0.88 o
  -4   2   9          2.13          1.75         0.52 o
  -3   2   9          0.63          0.63         0.31 o
  -2   2   9        526.35        583.52        12.73 o
  -1   2   9        943.64       1060.56        14.45 o
   0   2   9          3.71          4.90         0.96 o
   1   2   9        180.40        186.43        17.48 o
   2   2   9        139.13        130.19         6.07 o
   3   2   9         54.46         54.00         3.81 o
   4   2   9         70.42         65.20         4.14 o
   5   2   9          8.17          8.06         1.07 o
  -5   3   9          5.23          5.53         0.99 o
  -4   3   9         44.99         44.49         3.02 o
  -3   3   9        157.47        157.97         4.92 o
  -2   3   9          0.60          1.52         0.48 o
  -1   3   9         25.99         32.35         4.28 o
   0   3   9          4.08          5.36         1.83 o
   1   3   9         27.67         31.53         2.96 o
   2   3   9        286.01        267.60         8.89 o
   3   3   9         10.35          8.81         1.07 o
   4   3   9         16.64         16.89         1.22 o
  -4   4   9          2.16          2.79         0.57 o
  -3   4   9         26.69         29.12         2.00 o
  -2   4   9         43.08         38.44         3.48 o
  -1   4   9        630.82        605.27         9.82 o
   0   4   9          9.03          7.50         0.89 o
   1   4   9        421.42        402.32         7.86 o
   2   4   9         37.82         43.21         2.02 o
   3   4   9         40.61         40.37         2.95 o
  -3   5   9          8.98          8.34         1.21 o
  -2   5   9         80.86         76.22         4.36 o
  -1   5   9         20.22         18.44         1.59 o
   0   5   9         24.98         24.70         1.83 o
   1   5   9         13.21         10.48         1.10 o
   2   5   9         16.60         18.55         1.67 o
   0  -6  10         18.12         22.64         1.78 o
  -2  -5  10          2.51          2.22         0.80 o
  -1  -5  10        129.69        139.92         6.13 o
   0  -5  10         25.22         23.04         2.35 o
   1  -5  10          6.22          4.30         0.77 o
   2  -5  10        138.02        131.52         6.19 o
   3  -5  10          6.88          7.32         1.18 o
  -3  -4  10         37.06         42.94         2.26 o
  -2  -4  10         19.42         21.00         2.46 o
  -1  -4  10          8.87          7.70         1.50 o
   0  -4  10          0.06          0.07         0.39 o
   1  -4  10         74.72         69.20         4.41 o
   2  -4  10          8.33          8.22         1.51 o
   3  -4  10         62.75         66.82         2.97 o
   4  -4  10          0.03          0.82         0.50 o
  -4  -3  10          9.87          8.89         1.28 o
  -3  -3  10         31.52         32.12         2.19 o
  -2  -3  10        538.52        542.37        12.08 o
  -1  -3  10        127.25        118.44         4.42 o
   0  -3  10         22.36         26.59         3.85 o
   1  -3  10          4.69          7.20         2.05 o
   2  -3  10         52.35         49.07         2.59 o
   3  -3  10        857.39        834.36        15.38 o
   4  -3  10          0.03          1.02         0.73 o
   5  -3  10         41.09         40.68         1.84 o
  -5  -2  10         27.95         30.28         2.01 o
  -4  -2  10          0.39          0.87         0.65 o
  -3  -2  10         12.48         13.45         1.39 o
  -2  -2  10        161.12        137.24         7.96 o
  -1  -2  10          2.41          3.71         0.91 o
   0  -2  10          7.67          3.66         0.83 o
   1  -2  10          8.24          8.39         2.03 o
   2  -2  10         80.68         55.18         5.40 o
   3  -2  10         41.62         42.88         3.50 o
   4  -2  10          1.21          0.80         0.42 o
   5  -2  10          0.02          0.57         0.47 o
  -5  -1  10         22.96         24.81         2.27 o
  -4  -1  10         20.82         17.37         2.23 o
  -3  -1  10          0.07         -0.38         0.38 o
  -2  -1  10          0.10          0.40         0.32 o
  -1  -1  10         51.76         59.49         3.30 o
   0  -1  10        683.09        699.79        23.41 o
   1  -1  10          0.09          0.64         0.51 o
   2  -1  10         74.27         66.28         5.78 o
   3  -1  10          5.56          4.57         1.10 o
   4  -1  10         77.49         81.32         3.42 o
   5  -1  10          0.84          0.42         0.32 o
  -5   0  10          0.80          0.70         0.30 o
  -4   0  10         12.17          9.29         1.60 o
  -3   0  10        104.82        109.42         4.33 o
  -2   0  10        169.99        164.29        17.91 o
  -1   0  10        433.41        456.16        88.35 o
   0   0  10        293.42        292.80         9.56 o
   1   0  10        816.89        727.13        15.76 o
   2   0  10         57.55         54.78         5.00 o
   3   0  10        189.81        218.49         7.72 o
   4   0  10          9.23          6.90         1.47 o
   5   0  10         10.96         11.82         1.47 o
  -5   1  10          0.62          0.99         0.34 o
  -4   1  10         45.73         44.04         2.07 o
  -3   1  10         17.93         16.89         1.80 o
  -2   1  10        357.67        388.83        11.84 o
  -1   1  10        400.57        340.42        10.33 o
   0   1  10        610.66        689.02        10.36 o
   1   1  10        471.45        515.18         8.76 o
   2   1  10        304.29        269.66        21.23 o
   3   1  10         74.33         66.45         4.26 o
   4   1  10         46.33         40.93         3.51 o
   5   1  10          9.49          9.09         0.91 o
  -5   2  10          3.97          4.97         0.99 o
  -4   2  10          9.50          7.96         1.13 o
  -3   2  10         59.66         56.99         2.93 o
  -2   2  10         15.13         17.31         2.18 o
  -1   2  10         85.32         88.61         6.53 o
   0   2  10         16.25         22.60         2.20 o
   1   2  10         52.52         62.11         5.69 o
   2   2  10        151.25        151.77         4.76 o
   3   2  10         54.68         60.73         4.05 o
   4   2  10          0.69         -0.06         0.28 o
   5   2  10         10.89         12.75         1.28 o
  -5   3  10          3.67          3.48         0.80 o
  -4   3  10         27.85         27.41         1.92 o
  -3   3  10        339.08        314.00        11.02 o
  -2   3  10         23.38         21.75         1.78 o
  -1   3  10         67.43         69.75         3.13 o
   0   3  10          0.02          0.18         0.43 o
   1   3  10          9.34          7.57         1.49 o
   2   3  10         76.97         72.70         4.72 o
   3   3  10          1.90          1.10         0.41 o
   4   3  10          1.20          0.75         0.22 o
  -4   4  10         11.80          9.59         0.94 o
  -3   4  10         54.90         53.24         2.65 o
  -2   4  10          0.00          1.81         1.08 o
  -1   4  10         61.00         52.23         2.91 o
   0   4  10         45.99         42.53         2.12 o
   1   4  10         32.04         30.73         3.16 o
   2   4  10         86.53         76.48         2.63 o
   3   4  10         11.03         11.58         1.53 o
  -3   5  10         24.93         26.13         2.08 o
  -2   5  10         42.10         40.27         3.12 o
  -1   5  10         71.33         73.01         3.09 o
   0   5  10        101.73        100.66         3.63 o
   1   5  10         17.53         17.86         1.14 o
   0  -6  11         47.18         53.91         2.55 o
  -2  -5  11         40.30         41.61         2.96 o
  -1  -5  11          5.25          6.85         1.35 o
   0  -5  11         32.73         32.43         2.03 o
   1  -5  11         10.86         13.43         1.34 o
   2  -5  11          7.38          7.59         1.57 o
   3  -5  11          7.90          9.44         1.33 o
  -3  -4  11          1.54          1.80         0.55 o
  -2  -4  11        576.75        582.65        19.98 o
  -1  -4  11        252.77        254.09         7.04 o
   0  -4  11        145.52        140.76         6.59 o
   1  -4  11          4.34          3.76         1.06 o
   2  -4  11         38.02         43.68         3.38 o
   3  -4  11        136.72        133.16         4.16 o
   4  -4  11          0.70          1.26         0.49 o
  -4  -3  11          4.96          4.26         0.88 o
  -3  -3  11          5.70          5.24         1.55 o
  -2  -3  11        172.99        171.93         6.86 o
  -1  -3  11         87.82         84.46         4.54 o
   0  -3  11         35.55         23.23         3.69 o
   1  -3  11         37.19         37.91         2.70 o
   2  -3  11        130.76        117.91         4.19 o
   3  -3  11        369.74        334.14         9.91 o
   4  -3  11          0.08         -0.21         0.33 o
   5  -3  11          0.01          0.67         0.41 o
  -4  -2  11          0.94          0.94         0.44 o
  -3  -2  11         32.49         32.73         2.19 o
  -2  -2  11         10.40         15.57         1.70 o
  -1  -2  11         96.42        110.02         8.06 o
   0  -2  11        761.04        762.15        36.13 o
   1  -2  11          1.47          1.70         0.81 o
   2  -2  11          6.11          6.50         1.90 o
   3  -2  11         86.34         75.86         4.76 o
   4  -2  11         15.97         13.83         2.09 o
   5  -2  11          4.80          7.24         1.25 o
  -5  -1  11          0.46         -0.19         0.37 o
  -4  -1  11          2.41          1.45         0.72 o
  -3  -1  11         49.12         55.63         3.90 o
  -2  -1  11          8.50          8.25         1.39 o
  -1  -1  11        216.31        202.52         9.57 o
   0  -1  11        128.26        143.63         5.21 o
   1  -1  11         13.75         10.58         2.15 o
   2  -1  11          2.84          1.22         0.57 o
   3  -1  11         20.97         20.65         1.66 o
   4  -1  11         50.81         57.01         6.90 o
   5  -1  11         29.53         27.05         2.15 o
  -5   0  11         49.97         48.36         2.59 o
  -4   0  11        205.80        177.53         7.19 o
  -3   0  11        323.90        342.33         9.64 o
  -2   0  11          0.54          1.04         0.59 o
  -1   0  11        283.53        279.34        15.73 o
   0   0  11          1.31          3.94         1.13 o
   1   0  11         41.50         55.19         4.48 o
   2   0  11         44.63         37.66         4.32 o
   3   0  11          1.85          1.70         0.59 o
   4   0  11         85.40         72.83         4.74 o
   5   0  11          9.66          8.04         1.14 o
  -5   1  11          0.03          0.68         0.25 o
  -4   1  11          4.70          5.60         0.71 o
  -3   1  11          3.71          6.39         0.77 o
  -2   1  11         10.21          9.80         2.01 o
  -1   1  11         84.37         78.78         5.25 o
   0   1  11        360.12        389.14        20.45 o
   1   1  11          0.02          2.05         0.65 o
   2   1  11          8.68         13.70         2.78 o
   3   1  11        282.90        288.67         9.05 o
   4   1  11          5.74          4.79         1.24 o
   5   1  11         13.09         14.80         1.11 o
  -5   2  11          0.01          0.26         0.18 o
  -4   2  11          0.37          0.56         0.31 o
  -3   2  11       1675.51       1509.93        15.41 o
  -2   2  11         21.45         25.48         2.72 o
  -1   2  11        123.73        127.36         8.03 o
   0   2  11         88.05         86.45         6.01 o
   1   2  11          1.24          1.15         0.44 o
   2   2  11        115.08        123.68         6.26 o
   3   2  11         83.55         82.36         4.78 o
   4   2  11          5.96          4.96         1.15 o
  -4   3  11         48.89         45.62         2.43 o
  -3   3  11          1.98          3.49         0.76 o
  -2   3  11         36.25         36.44         1.92 o
  -1   3  11          3.21          1.65         0.47 o
   0   3  11          2.56          3.35         0.72 o
   1   3  11         13.96         12.04         1.35 o
   2   3  11        948.55        922.22        16.76 o
   3   3  11          0.63          0.71         0.54 o
   4   3  11          2.26          1.11         0.56 o
  -4   4  11         12.84         12.89         1.40 o
  -3   4  11          3.62          3.18         1.00 o
  -2   4  11        217.49        219.41         8.60 o
  -1   4  11         59.24         58.40         3.09 o
   0   4  11          7.61          6.73         0.85 o
   1   4  11         73.94         78.82         4.96 o
   2   4  11         23.06         22.56         1.37 o
   3   4  11          6.81          6.42         1.12 o
  -3   5  11         10.72          9.59         1.17 o
  -2   5  11         29.55         32.19         2.66 o
  -1   5  11         12.81         11.66         1.20 o
   0   5  11         28.19         31.19         1.95 o
   1   5  11          0.14          0.07         0.33 o
  -2  -5  12         10.36          9.68         1.36 o
  -1  -5  12          5.98          6.24         1.25 o
   0  -5  12          0.11          1.19         0.47 o
   1  -5  12        111.47        121.11         3.88 o
   2  -5  12          2.61          2.70         0.90 o
   3  -5  12          0.68          1.44         0.55 o
  -3  -4  12         14.62         15.82         1.28 o
  -2  -4  12         22.64         23.88         1.90 o
  -1  -4  12          6.22         13.06         2.08 o
   0  -4  12          0.45         -0.23         0.48 o
   1  -4  12         73.18         65.10         4.11 o
   2  -4  12         70.92         68.75         3.87 o
   3  -4  12         37.33         35.97         2.24 o
   4  -4  12          5.76          4.89         0.88 o
  -4  -3  12          1.26          1.66         0.46 o
  -3  -3  12         30.28         29.46         2.03 o
  -2  -3  12        316.17        321.33         6.99 o
  -1  -3  12         27.24         25.45         2.90 o
   0  -3  12         54.42         58.58         2.91 o
   1  -3  12         27.76         20.37         1.63 o
   2  -3  12        144.50        127.25         4.34 o
   3  -3  12         76.30         73.00         4.57 o
   4  -3  12          6.15          5.60         1.21 o
   5  -3  12         28.94         28.75         1.93 o
  -4  -2  12         28.47         27.35         2.72 o
  -3  -2  12          0.82          1.23         0.35 o
  -2  -2  12         20.47         21.96         1.72 o
  -1  -2  12          2.37          0.85         1.07 o
   0  -2  12        157.04        147.08         6.59 o
   1  -2  12         30.76         16.22         2.77 o
   2  -2  12        430.57        369.76         8.10 o
   3  -2  12        391.93        333.37        10.07 o
   4  -2  12          8.17          5.00         1.25 o
   5  -2  12         12.57         15.01         1.63 o
  -5  -1  12          0.04          0.36         0.32 o
  -4  -1  12          3.82          2.91         0.97 o
  -3  -1  12         75.86         71.34         4.57 o
  -2  -1  12        124.54         97.04         5.05 o
  -1  -1  12         74.10         62.57         3.78 o
   0  -1  12        564.00        563.16        14.89 o
   1  -1  12          1.25          1.20         0.72 o
   2  -1  12        354.62        275.49        12.57 o
   3  -1  12          6.01          4.85         0.84 o
   4  -1  12         29.56         20.19         1.67 o
   5  -1  12         11.02         12.64         1.39 o
  -5   0  12         17.54         18.05         1.93 o
  -4   0  12          5.61          7.34         1.52 o
  -3   0  12          4.16          4.68         1.19 o
  -2   0  12        192.38        182.22         6.79 o
  -1   0  12        198.75        195.31         6.43 o
   0   0  12         11.90         13.29         2.15 o
   1   0  12        374.85        481.40        13.97 o
   2   0  12          0.06          0.88         0.60 o
   3   0  12          4.02          5.46         1.25 o
   4   0  12         33.26         29.49         3.04 o
   5   0  12          0.00          0.21         0.37 o
  -5   1  12         64.22         59.61         2.38 o
  -4   1  12          1.20          1.94         0.52 o
  -3   1  12        112.92        110.56         3.31 o
  -2   1  12         52.37         56.83         4.98 o
  -1   1  12          6.99          5.89         1.65 o
   0   1  12         26.44         28.61         1.79 o
   1   1  12         24.52         26.20         3.66 o
   2   1  12        155.64        149.06         9.33 o
   3   1  12         30.00         22.52         2.68 o
   4   1  12          6.35          6.15         1.26 o
   5   1  12         20.35         16.35         1.09 o
  -5   2  12          6.28          7.48         1.08 o
  -4   2  12          0.90          1.29         0.46 o
  -3   2  12        118.09        112.96         4.25 o
  -2   2  12         36.87         33.99         2.49 o
  -1   2  12         88.04         95.24         7.17 o
   0   2  12        171.66        202.91        10.30 o
   1   2  12         14.23         13.08         2.71 o
   2   2  12       1133.32       1144.28        19.47 o
   3   2  12          6.49          5.88         1.32 o
   4   2  12         58.79         55.58         3.51 o
  -4   3  12         20.64         16.88         1.65 o
  -3   3  12         25.06         30.08         3.48 o
  -2   3  12         72.36         71.01         2.71 o
  -1   3  12         11.59         15.80         1.57 o
   0   3  12         10.57         14.49         1.20 o
   1   3  12         47.24         48.10         2.78 o
   2   3  12          8.48          6.54         1.39 o
   3   3  12         59.09         55.47         2.54 o
   4   3  12          1.72          1.40         0.43 o
  -4   4  12          2.88          3.46         0.70 o
  -3   4  12         23.50         26.88         2.63 o
  -2   4  12         27.32         23.41         1.87 o
  -1   4  12          7.02          5.70         0.96 o
   0   4  12         12.70         11.52         1.08 o
   1   4  12        200.07        188.56         7.65 o
   2   4  12         17.56         17.08         1.46 o
   3   4  12         15.34         18.43         1.74 o
  -2   5  12         24.16         23.54         2.14 o
  -1   5  12          0.02         -0.36         0.36 o
   0   5  12          0.26          0.44         0.26 o
   1   5  12         10.58         10.07         0.77 o
  -2  -5  13         20.69         20.68         1.85 o
  -1  -5  13         89.62        105.32         4.78 o
   0  -5  13          4.65          6.67         0.86 o
   1  -5  13         83.65         81.50         3.07 o
   2  -5  13          7.42          5.61         1.18 o
   3  -5  13          0.00         -0.17         0.21 o
  -3  -4  13          0.15          0.34         0.29 o
  -2  -4  13         34.04         36.46         2.24 o
  -1  -4  13          4.65          2.96         1.00 o
   0  -4  13          3.82          4.58         1.31 o
   1  -4  13         27.43         19.59         2.18 o
   2  -4  13          3.88          3.81         0.93 o
   3  -4  13          0.04         -0.26         0.26 o
   4  -4  13          0.62          0.80         0.33 o
  -4  -3  13          2.25          2.41         0.52 o
  -3  -3  13          0.00          0.00         0.24 o
  -2  -3  13        445.21        458.97         8.42 o
  -1  -3  13         13.27         12.63         1.37 o
   0  -3  13          0.69          0.04         1.05 o
   1  -3  13         23.01         20.25         1.68 o
   2  -3  13         13.36         11.58         1.33 o
   3  -3  13        180.84        151.91         6.62 o
   4  -3  13          2.61          2.04         0.76 o
  -4  -2  13          6.54          6.84         1.19 o
  -3  -2  13         66.36         66.71         3.27 o
  -2  -2  13        110.98        121.04         3.33 o
  -1  -2  13          1.86          1.12         0.29 o
   0  -2  13         11.98         12.47         1.39 o
   1  -2  13          8.21          7.77         2.06 o
   2  -2  13        308.10        277.24        22.05 o
   3  -2  13          7.90          6.52         1.42 o
   4  -2  13          7.10          7.14         1.50 o
   5  -2  13         15.59         18.85         1.69 o
  -5  -1  13          0.00          0.45         0.21 o
  -4  -1  13         15.06         17.00         2.17 o
  -3  -1  13          8.23          4.94         1.23 o
  -2  -1  13        262.81        228.70        13.41 o
  -1  -1  13       1072.46       1112.18       101.85 o
   0  -1  13         76.30         80.14         5.86 o
   1  -1  13        215.97        242.82        10.75 o
   2  -1  13         92.59         85.99         7.18 o
   3  -1  13          8.17          7.40         1.27 o
   4  -1  13         10.96          9.60         1.16 o
   5  -1  13         17.83         16.77         1.49 o
  -5   0  13         44.75         46.24         2.11 o
  -4   0  13         16.02         18.69         2.41 o
  -3   0  13          0.77         -0.01         0.53 o
  -2   0  13        137.50        123.41        10.21 o
  -1   0  13          4.33          2.83         1.29 o
   0   0  13         16.29         15.55         2.49 o
   1   0  13         29.42         31.85         3.75 o
   2   0  13          0.72          1.50         1.16 o
   3   0  13         24.59         16.12         2.18 o
   4   0  13         34.43         28.51         2.90 o
   5   0  13          8.01          8.85         1.07 o
  -5   1  13          4.95          4.54         0.64 o
  -4   1  13         24.12         20.12         1.38 o
  -3   1  13         45.46         42.68         2.11 o
  -2   1  13         37.54         35.91         4.13 o
  -1   1  13         15.81         13.44         2.43 o
   0   1  13        819.69        831.08        28.93 o
   1   1  13         20.54         22.74         3.57 o
   2   1  13          0.23          0.62         0.47 o
   3   1  13         27.58         26.44         2.81 o
   4   1  13          0.92          0.67         0.31 o
   5   1  13         59.10         70.28         2.08 o
  -5   2  13         40.57         44.74         2.47 o
  -4   2  13          8.10          9.07         1.14 o
  -3   2  13          0.16          0.37         0.34 o
  -2   2  13         57.92         56.45         2.89 o
  -1   2  13         60.02         64.76         6.07 o
   0   2  13        361.35        354.88        13.99 o
   1   2  13         50.38         52.67         4.01 o
   2   2  13         44.86         39.00         3.67 o
   3   2  13         33.37         33.80         3.00 o
   4   2  13          1.78          1.89         0.71 o
  -4   3  13        102.55         91.71         3.23 o
  -3   3  13        330.73        308.99         6.87 o
  -2   3  13          9.19          8.06         0.93 o
  -1   3  13          0.54          0.42         0.57 o
   0   3  13         71.80         68.70         2.63 o
   1   3  13        311.00        299.60         6.99 o
   2   3  13        228.48        219.66         8.18 o
   3   3  13         20.34         22.21         1.55 o
  -3   4  13          2.16          2.20         0.63 o
  -2   4  13        105.29        112.12         3.96 o
  -1   4  13         17.61         17.74         1.30 o
   0   4  13          1.16          1.09         0.33 o
   1   4  13         55.67         50.60         3.91 o
   2   4  13          2.53          2.57         0.82 o
   3   4  13          0.14          0.48         0.30 o
  -2   5  13         17.04         14.77         1.61 o
  -1   5  13          0.55          0.55         0.29 o
   0   5  13          1.85          3.68         0.66 o
   1   5  13          4.08          3.18         0.80 o
  -2  -5  14         25.71         32.12         2.13 o
  -1  -5  14          0.69          1.16         0.51 o
   0  -5  14          0.90          1.13         0.35 o
   1  -5  14         18.74         16.27         1.29 o
   2  -5  14          1.30          1.61         0.71 o
  -3  -4  14          1.55          1.95         0.60 o
  -2  -4  14         26.33         25.18         2.67 o
  -1  -4  14         40.87         38.95         3.56 o
   0  -4  14          5.62          5.20         1.25 o
   1  -4  14         16.14         13.40         1.25 o
   2  -4  14        104.02        105.84         4.99 o
   3  -4  14          1.87          1.16         0.30 o
   4  -4  14          2.15          2.99         0.56 o
  -4  -3  14         60.88         76.65         3.65 o
  -3  -3  14         96.92         88.61         3.37 o
  -2  -3  14         43.26         45.07         2.61 o
  -1  -3  14         16.30         14.15         2.21 o
   0  -3  14          0.62          0.48         0.31 o
   1  -3  14        102.25         98.26         3.74 o
   2  -3  14        161.79        145.39         4.71 o
   3  -3  14         72.24         71.76         4.47 o
   4  -3  14          5.07          4.32         1.01 o
  -4  -2  14         18.52         19.22         2.00 o
  -3  -2  14        352.00        356.00         7.54 o
  -2  -2  14          1.64          1.46         0.48 o
  -1  -2  14         10.69         10.87         1.06 o
   0  -2  14         13.51         12.72         1.76 o
   1  -2  14        102.96        100.44         7.30 o
   2  -2  14          9.20         10.19         1.26 o
   3  -2  14          0.01          0.46         0.54 o
   4  -2  14          6.38          5.71         1.31 o
   5  -2  14         52.32         64.54         2.76 o
  -5  -1  14         10.30         10.39         1.46 o
  -4  -1  14          2.71          3.75         1.05 o
  -3  -1  14         56.37         60.06         4.34 o
  -2  -1  14         60.07         57.32         2.84 o
  -1  -1  14          3.00          5.45         1.24 o
   0  -1  14         27.31         25.12         3.38 o
   1  -1  14         38.97         31.76         4.07 o
   2  -1  14        314.70        300.08         8.60 o
   3  -1  14        137.96        132.16         4.36 o
   4  -1  14         37.31         30.24         1.97 o
   5  -1  14          2.91          1.96         0.47 o
  -5   0  14          1.03          1.33         0.35 o
  -4   0  14          5.61          2.38         1.03 o
  -3   0  14         66.61         59.93         3.34 o
  -2   0  14        285.19        266.32         6.19 o
  -1   0  14        365.56        343.99        12.83 o
   0   0  14        243.44        271.65        10.62 o
   1   0  14          0.91          4.19         1.51 o
   2   0  14         53.78         52.13         5.62 o
   3   0  14          9.28          6.02         1.28 o
   4   0  14          0.90          0.73         0.55 o
  -5   1  14         21.63         22.51         1.89 o
  -4   1  14          2.76          1.78         0.53 o
  -3   1  14          0.01          0.42         0.31 o
  -2   1  14         78.13         71.05         2.76 o
  -1   1  14        174.85        180.83         9.21 o
   0   1  14          1.26          2.67         1.29 o
   1   1  14        202.26        202.94        10.85 o
   2   1  14          4.63          4.10         1.13 o
   3   1  14        416.55        338.90        10.11 o
   4   1  14          1.52          1.40         0.74 o
  -4   2  14         12.93         11.55         1.78 o
  -3   2  14        175.54        160.82         5.12 o
  -2   2  14         83.98         87.62         4.98 o
  -1   2  14         44.11         48.83         3.55 o
   0   2  14          2.43          1.80         0.75 o
   1   2  14         65.42         69.24         3.22 o
   2   2  14         22.98         22.27         2.85 o
   3   2  14         74.01         72.30         4.27 o
   4   2  14          1.62          2.42         0.68 o
  -4   3  14        180.07        151.03         5.49 o
  -3   3  14          2.57          3.18         1.08 o
  -2   3  14          2.06          1.54         0.66 o
  -1   3  14          0.70          1.34         0.42 o
   0   3  14        129.39        124.53         4.06 o
   1   3  14          1.35          1.16         0.59 o
   2   3  14        128.84        132.58         6.27 o
   3   3  14         25.60         23.95         2.37 o
  -3   4  14         12.39         14.63         1.73 o
  -2   4  14          4.73          3.82         0.78 o
  -1   4  14         38.51         37.05         1.86 o
   0   4  14         34.52         30.95         1.70 o
   1   4  14        100.61         89.72         5.08 o
   2   4  14         44.09         43.60         2.15 o
  -2   5  14          0.00         -0.26         0.28 o
  -1   5  14         29.00         25.75         2.21 o
   0   5  14         26.25         30.67         1.66 o
   1   5  14          3.05          3.76         0.71 o
  -1  -5  15          8.42          8.21         1.12 o
   0  -5  15         33.10         37.03         2.45 o
   1  -5  15          4.01          5.07         0.67 o
   2  -5  15          0.20          0.06         0.26 o
  -3  -4  15          5.79          5.64         0.97 o
  -2  -4  15         18.66         20.51         2.32 o
  -1  -4  15         22.62         22.43         2.64 o
   0  -4  15         19.13         18.34         1.53 o
   1  -4  15         24.16         26.44         2.44 o
   2  -4  15          0.59          1.13         0.61 o
   3  -4  15          1.40          0.83         0.74 o
  -4  -3  15         85.98        111.49         3.99 o
  -3  -3  15        116.74        118.77         3.68 o
  -2  -3  15          0.00          0.74         0.43 o
  -1  -3  15         17.58         15.81         2.38 o
   0  -3  15          1.92          0.83         0.47 o
   1  -3  15        359.51        305.39        12.39 o
   2  -3  15          3.54          3.21         0.71 o
   3  -3  15          7.97          6.56         1.29 o
   4  -3  15         20.48         22.44         2.17 o
  -4  -2  15         35.89         37.62         1.94 o
  -3  -2  15         37.51         47.16         2.59 o
  -2  -2  15          1.18          1.49         0.80 o
  -1  -2  15         12.83         13.45         2.05 o
   0  -2  15          0.14          0.40         0.43 o
   1  -2  15         90.12         89.51         4.71 o
   2  -2  15        453.27        431.27         9.25 o
   3  -2  15         12.72          9.86         1.22 o
   4  -2  15          4.98          7.46         1.42 o
  -4  -1  15         14.35         14.17         1.35 o
  -3  -1  15          0.69          3.04         1.07 o
  -2  -1  15         32.65         29.73         2.09 o
  -1  -1  15          2.17          2.41         1.05 o
   0  -1  15          1.96          1.57         0.79 o
   1  -1  15          0.04          1.22         1.16 o
   2  -1  15        232.43        236.06         7.76 o
   3  -1  15          0.73          0.22         0.30 o
   4  -1  15         10.24         11.02         1.13 o
  -5   0  15         14.31         14.75         1.47 o
  -4   0  15          9.02          7.42         1.47 o
  -3   0  15          1.02          0.04         0.27 o
  -2   0  15        288.47        275.70        17.75 o
  -1   0  15          2.79          9.63         2.39 o
   0   0  15        105.51         97.95         6.64 o
   1   0  15        576.18        579.67        17.27 o
   2   0  15         27.96         26.95         2.86 o
   3   0  15         81.77         59.58         4.27 o
   4   0  15         62.82         56.34         3.87 o
   5   0  15          0.58          0.05         0.20 o
  -5   1  15         13.13         14.07         1.39 o
  -4   1  15          2.70          2.48         0.58 o
  -3   1  15          2.66          2.25         0.63 o
  -2   1  15        271.50        261.46         8.52 o
  -1   1  15        150.87        167.57         9.27 o
   0   1  15         70.86         68.87         5.95 o
   1   1  15         29.11         26.87         2.33 o
   2   1  15        236.85        243.52         9.02 o
   3   1  15          1.52          3.22         1.06 o
   4   1  15          0.05          0.29         0.31 o
  -4   2  15        107.97         98.24         4.89 o
  -3   2  15          0.50          1.46         0.85 o
  -2   2  15         65.19         65.78         4.47 o
  -1   2  15         20.21         16.09         1.47 o
   0   2  15         59.10         73.91         4.77 o
   1   2  15          9.16          9.49         1.58 o
   2   2  15         39.12         35.05         3.52 o
   3   2  15         70.24         73.65         4.23 o
   4   2  15         21.21         28.71         2.20 o
  -4   3  15         38.10         33.71         2.45 o
  -3   3  15          2.74          3.30         1.05 o
  -2   3  15          0.17          1.17         0.52 o
  -1   3  15         49.68         42.50         2.59 o
   0   3  15        119.08        104.51         4.22 o
   1   3  15         82.86         81.58         4.54 o
   2   3  15         12.96         11.10         1.75 o
   3   3  15          0.02         -0.19         0.29 o
  -3   4  15         53.22         56.38         3.23 o
  -2   4  15         49.21         49.59         2.45 o
  -1   4  15          1.18          1.23         0.33 o
   0   4  15          2.78          1.35         0.39 o
   1   4  15        424.25        435.46        10.74 o
   2   4  15          1.43          1.94         0.53 o
  -1   5  15         34.57         38.15         2.47 o
   0   5  15         36.30         29.42         1.49 o
  -1  -5  16        195.32        224.91         5.12 o
   0  -5  16         53.03         62.81         2.87 o
   1  -5  16         20.55         22.28         2.05 o
   2  -5  16          0.80          1.13         0.50 o
  -2  -4  16          0.86          0.72         0.39 o
  -1  -4  16         16.02         13.62         1.98 o
   0  -4  16         73.39         68.29         3.82 o
   1  -4  16         68.00         58.54         3.62 o
   2  -4  16         31.86         28.60         2.49 o
   3  -4  16          1.56          0.47         0.18 o
  -3  -3  16         17.21         17.38         2.04 o
  -2  -3  16          0.00         -0.20         0.61 o
  -1  -3  16         53.47         54.09         3.01 o
   0  -3  16          3.66          1.74         0.87 o
   1  -3  16        159.02        157.10         6.00 o
   2  -3  16        141.37        127.23         4.36 o
   3  -3  16          0.14          0.68         0.53 o
   4  -3  16         66.85         68.88         3.51 o
  -4  -2  16          1.98          1.10         0.49 o
  -2  -2  16          0.10          1.51         0.64 o
  -1  -2  16          8.53          7.34         1.15 o
   0  -2  16         63.93         70.49         4.56 o
   1  -2  16        135.80        111.24         5.64 o
   2  -2  16        150.31        145.39         7.35 o
   3  -2  16         60.63         55.34         2.81 o
   4  -2  16          3.39          3.08         0.80 o
  -4  -1  16         34.27         40.31         2.13 o
  -3  -1  16        213.46        180.41         5.36 o
  -2  -1  16          0.06          0.55         0.35 o
  -1  -1  16          6.76          4.84         1.30 o
   0  -1  16         24.16         20.17         3.33 o
   1  -1  16        858.06        841.16        11.09 o
   2  -1  16        130.21        132.95         5.93 o
   3  -1  16          6.42          4.52         0.80 o
   4  -1  16          2.22          1.89         0.48 o
  -4   0  16          5.90          4.92         1.58 o
  -3   0  16         97.48        100.78         3.96 o
  -2   0  16         32.47         30.10         2.19 o
  -1   0  16         15.59         15.83         2.20 o
   0   0  16         61.18         63.92         5.51 o
   1   0  16         84.02         88.00         4.05 o
   2   0  16          0.43          1.09         0.71 o
   3   0  16         15.82         12.83         1.99 o
   4   0  16          2.66          3.06         0.84 o
  -4   1  16         11.45         11.09         1.67 o
  -3   1  16         21.49         19.94         2.43 o
  -2   1  16        724.23        684.96        10.02 o
  -1   1  16          4.91          5.38         1.25 o
   0   1  16        179.55        186.64         7.44 o
   1   1  16        199.37        188.52         7.69 o
   2   1  16         38.14         36.47         3.54 o
   3   1  16         12.43         12.89         1.97 o
   4   1  16         43.92         48.78         3.21 o
  -4   2  16          5.37          4.63         0.98 o
  -3   2  16          0.19         -0.16         0.36 o
  -2   2  16        192.30        176.51         7.31 o
  -1   2  16        145.69        141.32         4.51 o
   0   2  16          2.08          2.34         0.84 o
   1   2  16          3.13          2.96         0.66 o
   2   2  16         10.87          8.36         1.68 o
   3   2  16         39.20         48.60         3.32 o
   4   2  16         17.64         21.92         1.75 o
  -4   3  16         10.77          8.09         1.12 o
  -3   3  16          0.02          0.44         0.32 o
  -2   3  16         50.52         51.79         2.77 o
  -1   3  16         13.71         16.64         1.62 o
   0   3  16         52.56         47.85         2.97 o
   1   3  16        217.63        221.23         8.18 o
   2   3  16          7.99          8.81         1.47 o
   3   3  16         11.06         10.86         0.92 o
  -3   4  16          9.49         10.66         1.30 o
  -2   4  16         46.46         49.18         2.29 o
  -1   4  16          9.98          7.73         0.76 o
   0   4  16        277.41        262.10         5.90 o
   1   4  16          0.08         -0.26         0.36 o
   2   4  16         17.99         19.00         1.22 o
   1  -5  17          1.01          1.47         0.49 o
  -2  -4  17          4.44          5.30         1.02 o
  -1  -4  17         64.18         66.08         3.42 o
   0  -4  17          2.66          1.06         0.50 o
   1  -4  17          9.61          6.28         1.17 o
   2  -4  17         12.43         11.52         1.50 o
   3  -4  17         13.67         12.91         0.98 o
  -3  -3  17         29.79         34.83         2.82 o
  -2  -3  17          1.81          2.98         0.91 o
  -1  -3  17          0.15         -0.03         0.66 o
   0  -3  17        212.73        187.72         7.65 o
   1  -3  17         34.56         33.03         2.24 o
   2  -3  17         28.98         27.29         2.01 o
   3  -3  17         72.66         76.41         4.17 o
   4  -3  17          2.40          1.66         0.51 o
  -4  -2  17         38.36         37.64         2.47 o
  -3  -2  17        137.88        132.63         6.33 o
  -2  -2  17         27.52         25.12         2.95 o
  -1  -2  17         40.14         42.53         3.82 o
   0  -2  17         21.47         21.39         2.74 o
   1  -2  17         53.31         44.96         2.60 o
   2  -2  17         37.37         32.04         2.22 o
   3  -2  17         21.88         21.96         2.21 o
   4  -2  17         13.06         11.80         1.50 o
  -4  -1  17          7.50          9.79         0.98 o
  -3  -1  17         13.50          9.37         1.20 o
  -2  -1  17        131.04        129.13         6.64 o
  -1  -1  17         14.92         15.56         2.28 o
   0  -1  17         18.12         20.72         2.47 o
   1  -1  17         33.80         31.90         2.08 o
   2  -1  17         20.73         21.94         2.42 o
   3  -1  17          0.97          0.26         0.29 o
   4  -1  17          1.80          2.54         0.49 o
  -4   0  17         57.20         50.68         3.44 o
  -3   0  17         28.74         25.42         1.60 o
  -2   0  17         97.40         91.58         3.71 o
  -1   0  17         18.04         16.14         2.23 o
   0   0  17          0.35         -0.03         0.37 o
   1   0  17         20.97         19.24         2.42 o
   2   0  17         15.87         15.72         2.27 o
   3   0  17          3.87          3.12         0.96 o
   4   0  17          0.10         -0.26         0.36 o
  -4   1  17          5.38          7.54         1.30 o
  -3   1  17         17.34         13.44         1.98 o
  -2   1  17         57.40         54.45         3.98 o
  -1   1  17          0.53          2.31         0.95 o
   0   1  17         18.10         17.70         2.35 o
   1   1  17          0.88          0.62         0.55 o
   2   1  17         29.81         33.84         3.37 o
   3   1  17        150.81        136.99         6.28 o
   4   1  17          0.02         -0.05         0.31 o
  -4   2  17         65.89         75.56         3.78 o
  -3   2  17         15.83         16.29         2.13 o
  -2   2  17         30.30         32.17         3.05 o
  -1   2  17        158.65        161.56         4.84 o
   0   2  17         71.46         70.46         4.83 o
   1   2  17          9.92          9.76         1.26 o
   2   2  17         58.74         55.54         4.29 o
   3   2  17         52.80         61.63         3.56 o
   4   2  17         22.09         27.77         1.74 o
  -4   3  17         67.72         59.38         2.70 o
  -3   3  17         40.15         38.91         2.92 o
  -2   3  17          2.27          2.25         0.55 o
  -1   3  17         30.16         26.16         1.94 o
   0   3  17         65.14         63.86         3.20 o
   1   3  17          8.69          8.16         1.53 o
   2   3  17          1.32          1.08         0.33 o
   3   3  17         15.90         17.78         1.04 o
  -3   4  17         31.75         32.65         2.05 o
  -2   4  17          9.85          9.21         0.91 o
  -1   4  17         41.58         38.35         1.63 o
   0   4  17         35.77         38.84         2.16 o
   1   4  17          0.39          0.10         0.56 o
   2   4  17          2.00          2.54         0.40 o
  -2  -4  18          0.55          0.55         0.38 o
  -1  -4  18         31.75         33.28         2.30 o
   0  -4  18          3.47          2.03         0.58 o
   1  -4  18        104.25        100.54         4.41 o
   2  -4  18         50.90         49.57         2.89 o
   3  -4  18         78.09         88.05         3.17 o
  -3  -3  18         40.29         48.78         3.10 o
  -2  -3  18          9.94          8.32         1.51 o
  -1  -3  18          0.06         -0.81         0.81 o
   0  -3  18          1.17          1.35         0.82 o
   1  -3  18         10.43          9.05         1.20 o
   2  -3  18          5.93          5.67         0.91 o
   3  -3  18          2.94          3.14         0.79 o
  -4  -2  18         86.93         71.43         2.99 o
  -3  -2  18         36.97         44.84         3.50 o
  -2  -2  18          3.40          5.54         1.41 o
  -1  -2  18         15.77         14.38         2.25 o
   0  -2  18          0.51          1.13         0.46 o
   1  -2  18          9.26          6.54         0.99 o
   2  -2  18          5.95          5.02         0.83 o
   3  -2  18         24.47         23.90         1.71 o
   4  -2  18         52.49         72.32         3.32 o
  -4  -1  18        198.10        202.59         6.05 o
  -3  -1  18         12.15         12.27         1.92 o
  -2  -1  18          1.23          0.89         0.64 o
  -1  -1  18          0.01          0.68         0.41 o
   0  -1  18         63.58         55.54         4.18 o
   1  -1  18        184.12        198.28         5.22 o
   2  -1  18          0.02          0.07         0.34 o
   3  -1  18          5.13          2.89         0.62 o
   4  -1  18         30.15         37.12         2.45 o
  -4   0  18         18.52         14.65         1.70 o
  -3   0  18         62.26         64.64         2.97 o
  -2   0  18         28.60         26.76         2.00 o
  -1   0  18         85.16         81.88         5.12 o
   0   0  18          0.18         -0.02         0.53 o
   1   0  18        244.78        254.15         8.98 o
   2   0  18         15.62         14.58         2.12 o
   3   0  18          1.54          0.99         0.74 o
   4   0  18         47.12         50.33         3.07 o
  -4   1  18         35.62         46.69         2.99 o
  -3   1  18          0.17          0.10         0.39 o
  -2   1  18          3.48          2.66         0.65 o
  -1   1  18         26.05         25.48         2.86 o
   0   1  18          0.08         -0.69         0.69 o
   1   1  18         47.14         38.47         3.63 o
   2   1  18        145.88        142.75         6.87 o
   3   1  18          1.67          3.44         0.96 o
   4   1  18          4.47          5.97         0.67 o
  -4   2  18         26.40         32.13         2.25 o
  -3   2  18          0.00          0.23         0.46 o
  -2   2  18          9.72         10.04         1.68 o
  -1   2  18          8.64          8.23         1.63 o
   0   2  18          3.90          4.49         1.17 o
   1   2  18        307.52        305.23         6.94 o
   2   2  18         37.47         35.79         2.93 o
   3   2  18         97.79        104.72         4.34 o
  -3   3  18          3.24          3.17         0.79 o
  -2   3  18          0.43          0.62         0.42 o
  -1   3  18         30.67         33.21         2.11 o
   0   3  18          3.20          2.08         0.60 o
   1   3  18          0.08          0.11         0.38 o
   2   3  18          0.02         -0.25         0.25 o
  -2   4  18          0.80          0.17         0.19 o
  -1   4  18          8.02          7.97         0.84 o
   0   4  18         37.35         33.97         1.99 o
   1   4  18          1.87          1.51         0.44 o
  -1  -4  19          0.19          0.36         0.19 o
   0  -4  19          1.48          1.29         0.47 o
   1  -4  19          2.23          1.75         0.52 o
   2  -4  19          2.47          2.09         0.55 o
  -3  -3  19          0.20          0.84         0.38 o
  -2  -3  19         10.10          9.74         1.60 o
  -1  -3  19          1.16          1.45         0.74 o
   0  -3  19         64.46         60.32         2.81 o
   1  -3  19          0.65          0.68         0.77 o
   2  -3  19          2.03          2.63         0.68 o
   3  -3  19          0.49          0.66         0.32 o
  -3  -2  19         63.91         63.91         3.93 o
  -2  -2  19         29.99         26.15         2.92 o
  -1  -2  19          3.30          5.71         1.47 o
   0  -2  19          4.26          3.19         0.74 o
   1  -2  19         69.83         64.83         3.13 o
   2  -2  19         75.75         77.58         3.37 o
   3  -2  19          1.40          0.87         0.32 o
   4  -2  19          5.95          7.89         0.96 o
  -4  -1  19          5.38          5.89         0.94 o
  -3  -1  19         50.03         51.22         2.54 o
  -2  -1  19          1.81          1.85         0.93 o
  -1  -1  19         14.35         15.14         2.30 o
   0  -1  19         38.64         37.26         3.53 o
   1  -1  19        531.06        551.57         8.72 o
   2  -1  19        119.80        121.26         5.51 o
   3  -1  19         61.03         65.38         2.69 o
   4  -1  19          1.87          2.54         0.59 o
  -4   0  19         34.02         38.05         2.48 o
  -3   0  19          8.72          8.59         1.04 o
  -2   0  19          0.36          0.25         0.34 o
  -1   0  19         63.04         61.48         4.47 o
   0   0  19        550.89        537.99        13.43 o
   1   0  19         62.14         62.57         4.50 o
   2   0  19          4.23          5.24         1.33 o
   3   0  19         16.39         13.96         1.91 o
   4   0  19         46.52         56.21         2.62 o
  -4   1  19         67.48         79.84         3.59 o
  -3   1  19          8.61          7.18         1.31 o
  -2   1  19          0.43          0.52         0.54 o
  -1   1  19         40.19         41.60         3.67 o
   0   1  19          5.49          4.97         1.25 o
   1   1  19         89.11         81.44         5.21 o
   2   1  19        133.36        127.97         6.39 o
   3   1  19          4.66          4.96         1.10 o
   4   1  19        133.65        151.44         4.09 o
  -4   2  19         47.65         50.92         2.55 o
  -3   2  19         16.72         15.92         1.87 o
  -2   2  19         19.32         17.48         2.11 o
  -1   2  19        136.77        140.81         6.56 o
   0   2  19         52.88         48.82         3.98 o
   1   2  19        195.97        194.99         7.04 o
   2   2  19         20.91         22.88         2.23 o
   3   2  19         20.41         25.49         1.93 o
  -3   3  19          6.77          7.19         1.12 o
  -2   3  19         27.07         22.43         1.58 o
  -1   3  19          0.20          0.89         0.67 o
   0   3  19          1.18          0.64         0.56 o
   1   3  19         18.85         16.01         1.92 o
   2   3  19         22.82         24.44         2.03 o
  -1   4  19          4.99          3.97         0.83 o
   0   4  19        248.26        264.86         6.58 o
   1   4  19          1.16          1.06         0.44 o
  -1  -4  20         10.47          9.77         1.04 o
   0  -4  20         20.19         17.63         1.60 o
   1  -4  20          3.81          2.78         0.66 o
   2  -4  20          1.63          2.10         0.52 o
  -2  -3  20          9.90          9.76         1.48 o
  -1  -3  20          7.14          5.57         1.20 o
   0  -3  20          3.55          2.39         0.56 o
   1  -3  20          0.00          0.30         0.32 o
   2  -3  20          7.00          7.44         0.94 o
   3  -3  20          1.63          0.79         0.34 o
  -3  -2  20         27.51         27.62         4.55 o
  -2  -2  20          2.11          1.96         0.79 o
  -1  -2  20         73.90         83.96         5.10 o
   0  -2  20         10.33         11.12         1.31 o
   1  -2  20         34.61         33.58         2.23 o
   2  -2  20         39.87         38.83         2.26 o
   3  -2  20         12.24         10.32         0.97 o
  -3  -1  20          0.90          0.25         0.25 o
  -2  -1  20          1.52          1.19         0.76 o
  -1  -1  20         70.75         73.46         4.94 o
   0  -1  20        188.78        196.51         7.89 o
   1  -1  20         45.15         45.60         2.49 o
   2  -1  20         19.42         21.15         2.22 o
   3  -1  20          9.53         10.09         1.49 o
  -4   0  20          6.18          5.87         0.89 o
  -3   0  20         65.95         66.41         3.89 o
  -2   0  20         14.69         14.29         2.11 o
  -1   0  20        417.77        391.47        11.32 o
   0   0  20         10.58         12.30         2.04 o
   1   0  20         14.79         18.04         2.41 o
   2   0  20         10.87         11.52         1.83 o
   3   0  20         34.33         38.11         2.95 o
  -4   1  20         29.69         34.10         2.08 o
  -3   1  20         61.67         54.93         3.44 o
  -2   1  20          6.23          6.17         0.88 o
  -1   1  20         12.93         12.19         1.96 o
   0   1  20         88.40         83.71         5.26 o
   1   1  20          6.47          4.53         1.08 o
   2   1  20         56.57         60.39         4.21 o
   3   1  20         56.47         75.13         3.83 o
  -3   2  20          3.06          2.91         0.75 o
  -2   2  20          0.06         -0.03         0.19 o
  -1   2  20          0.36          0.70         0.43 o
   0   2  20         11.24         10.99         1.87 o
   1   2  20         12.52          9.48         1.17 o
   2   2  20          3.92          5.63         1.05 o
   3   2  20          0.22          0.39         0.29 o
  -2   3  20         54.14         52.61         2.20 o
  -1   3  20          2.09          2.71         0.96 o
   0   3  20          0.48          1.12         0.37 o
   1   3  20          3.64          3.84         0.86 o
   2   3  20         29.88         30.89         2.01 o
   0  -4  21         23.39         25.71         1.74 o
   1  -4  21          4.90          7.79         0.96 o
  -2  -3  21          1.03          1.36         0.51 o
  -1  -3  21         61.29         70.38         3.86 o
   0  -3  21        105.59        104.15         3.35 o
   1  -3  21          6.97          9.43         1.04 o
   2  -3  21        126.23        141.20         4.96 o
   3  -3  21          2.11          2.66         0.55 o
  -3  -2  21          1.16          1.34         0.48 o
  -2  -2  21          4.54          3.57         0.97 o
  -1  -2  21          7.41          7.75         1.54 o
   0  -2  21          5.93          5.52         0.70 o
   1  -2  21         10.37         10.34         1.19 o
   2  -2  21          5.57          6.14         0.86 o
   3  -2  21          0.99          0.71         0.34 o
  -3  -1  21          0.17         -0.05         0.20 o
  -2  -1  21          0.07         -0.07         0.40 o
  -1  -1  21         75.37         79.19         5.03 o
   0  -1  21        144.33        151.12         6.85 o
   1  -1  21          5.63          6.64         0.94 o
   2  -1  21         26.89         27.70         1.83 o
   3  -1  21         14.97         19.18         1.82 o
  -3   0  21         14.60         17.47         1.30 o
  -2   0  21          0.01          0.41         0.35 o
  -1   0  21        160.91        160.52         7.19 o
   0   0  21         45.94         49.05         3.94 o
   1   0  21         37.09         37.40         3.42 o
   2   0  21          0.02          0.37         0.44 o
   3   0  21          2.21          2.27         0.65 o
  -3   1  21         92.31         92.16         4.12 o
  -2   1  21          3.75          4.08         1.05 o
  -1   1  21        170.52        170.67         7.19 o
   0   1  21         83.03         86.63         5.24 o
   1   1  21        107.61        105.33         5.74 o
   2   1  21          0.39          0.43         0.41 o
   3   1  21         10.91         12.84         1.45 o
  -3   2  21          5.33          4.81         0.84 o
  -2   2  21         30.65         25.88         2.20 o
  -1   2  21          1.06          1.45         0.56 o
   0   2  21         19.12         17.27         1.58 o
   1   2  21         33.09         33.51         2.97 o
   2   2  21         44.73         42.99         2.63 o
  -2   3  21         11.41         12.46         0.92 o
  -1   3  21         42.00         42.79         3.04 o
   0   3  21          3.24          3.15         0.85 o
  -2  -3  22          5.79          6.83         0.87 o
  -1  -3  22          0.05          0.26         0.22 o
   0  -3  22          1.22          1.37         0.57 o
   1  -3  22         75.17         73.88         2.70 o
   2  -3  22         18.44         25.92         1.94 o
  -2  -2  22          0.23          0.47         0.45 o
  -1  -2  22          9.21          7.27         1.40 o
   0  -2  22         28.14         25.04         1.43 o
   1  -2  22         17.47         15.58         1.56 o
   2  -2  22          6.40          5.67         0.77 o
  -3  -1  22          7.70          8.87         1.24 o
  -2  -1  22          0.91          0.07         0.48 o
  -1  -1  22          5.86          3.89         1.00 o
   0  -1  22        273.94        293.03        10.16 o
   1  -1  22         50.14         49.53         3.63 o
   2  -1  22         10.81         11.86         1.13 o
   3  -1  22         32.81         45.07         2.49 o
  -3   0  22         84.91         89.63         3.90 o
  -2   0  22          1.96          0.97         0.69 o
  -1   0  22         45.62         44.07         3.66 o
   0   0  22        125.74        126.19         6.24 o
   1   0  22         44.76         43.86         3.52 o
   2   0  22         10.75         12.71         1.72 o
   3   0  22          0.20         -0.18         0.24 o
  -3   1  22         91.97         96.71         3.66 o
  -2   1  22         17.44         18.65         2.08 o
  -1   1  22          1.49          1.73         0.69 o
   0   1  22        122.23        120.30         6.01 o
   1   1  22         37.93         37.08         3.27 o
   2   1  22         22.61         21.18         2.20 o
   3   1  22          4.02          3.74         0.68 o
  -2   2  22          3.91          4.54         1.00 o
  -1   2  22          0.40          0.25         0.38 o
   0   2  22          5.86          5.69         0.84 o
   1   2  22         73.16         83.75         4.52 o
   2   2  22         11.42         12.96         0.91 o
  -1   3  22         16.80         15.96         1.67 o
   0   3  22         24.92         24.08         2.05 o
   1   3  22          0.05          0.43         0.25 o
  -1  -3  23         21.46         20.79         1.63 o
   0  -3  23          2.90          2.08         0.57 o
   1  -3  23         47.43         54.18         2.79 o
   2  -3  23          0.20          1.07         0.37 o
  -2  -2  23         19.23         21.22         2.00 o
  -1  -2  23         19.03         21.20         2.18 o
   0  -2  23         31.96         31.67         1.50 o
   1  -2  23         49.90         49.85         2.31 o
   2  -2  23          1.54          0.90         0.26 o
  -2  -1  23         34.70         42.77         3.11 o
  -1  -1  23         26.96         25.14         2.59 o
   0  -1  23          0.06          0.65         0.28 o
   1  -1  23         38.86         42.08         2.09 o
   2  -1  23         10.05          9.71         1.49 o
  -2   0  23          1.57          1.63         0.63 o
  -1   0  23         96.38        100.40         5.32 o
   0   0  23        341.12        353.86        10.16 o
   1   0  23          6.52          5.47         1.23 o
   2   0  23          0.43          0.69         0.37 o
   3   0  23          0.02         -0.23         0.26 o
  -2   1  23          0.54          0.47         0.29 o
  -1   1  23         69.74         72.31         4.28 o
   0   1  23          0.75          0.58         0.58 o
   1   1  23         36.77         33.24         2.92 o
   2   1  23         34.96         38.36         2.55 o
  -2   2  23         56.58         58.15         3.11 o
  -1   2  23         13.57         10.80         1.08 o
   0   2  23          0.13          0.35         0.29 o
   1   2  23          1.74          2.68         0.72 o
  -1   3  23          2.62          2.93         0.62 o
   0  -3  24          9.25         12.42         1.20 o
   1  -3  24          6.42          6.47         0.85 o
  -2  -2  24         13.53         14.78         1.58 o
  -1  -2  24         19.63         20.28         2.09 o
   0  -2  24         55.61         57.31         1.84 o
   1  -2  24          0.17          0.67         0.36 o
   2  -2  24         16.90         17.11         1.06 o
  -2  -1  24          6.79          6.86         1.14 o
  -1  -1  24          7.33          6.80         0.84 o
   0  -1  24        148.86        156.74         4.39 o
   1  -1  24          6.27          7.84         0.71 o
   2  -1  24         25.92         25.55         1.42 o
  -2   0  24          4.86          4.70         0.96 o
  -1   0  24         27.78         28.92         2.65 o
   0   0  24         24.97         30.18         2.78 o
   1   0  24          0.74          0.80         0.43 o
   2   0  24         37.53         41.04         2.72 o
  -2   1  24          2.01          1.93         0.50 o
  -1   1  24          3.20          2.68         0.85 o
   0   1  24         44.34         44.21         3.28 o
   1   1  24          0.05          0.44         0.38 o
   2   1  24         39.99         46.60         2.48 o
  -1   2  24         13.76         12.36         0.99 o
   0   2  24         66.92         74.99         3.23 o
  -1  -2  25         13.10         13.83         0.94 o
   0  -2  25          0.52         -0.12         0.29 o
   1  -2  25          4.09          5.83         0.63 o
  -2  -1  25          0.74          2.03         0.57 o
  -1  -1  25         15.00         15.08         1.07 o
   0  -1  25         79.06         85.05         2.51 o
   1  -1  25          0.23          0.40         0.32 o
   2  -1  25          0.39          0.24         0.27 o
  -2   0  25          9.09         11.85         1.32 o
  -1   0  25          6.53          7.26         1.22 o
   0   0  25          9.37          9.13         1.41 o
   1   0  25         14.45         16.03         1.76 o
   2   0  25         22.89         28.68         1.87 o
  -1   1  25        104.28        122.29         4.70 o
   0   1  25         71.41         71.14         2.56 o
   1   1  25         16.78         19.52         1.84 o
  -1  -1  26          8.25          8.87         1.16 o
   0  -1  26          2.62          2.39         0.44 o
   1  -1  26          6.87          7.77         1.06 o
  -1   0  26         71.16         78.31         3.63 o
   0   0  26         11.66         10.66         1.39 o
   1   0  26          0.38          0.25         0.14 o
  -1   1  26        183.54        182.80         4.96 o
   0   1  26          1.02          1.25         0.43 o
                                                
